# Supplementary material for: Machine Learning Model for Predicting Multidrug Resistance in Clinical Klebsiella pneumoniae Isolates
Source: Diagnostics (Basel). 2026 Feb 13;16(4):555. doi: 10.3390/diagnostics16040555 (PMC12939074; doi:10.3390/diagnostics16040555)
Supplement: Supplementary file 1 [file diagnostics-16-00555-s001.zip › Supplementary file.xlsx]

## Sheet: Study data
		Sample Year							Sample Clinic			Sample Type						Antibiyogram Result (Resistant:3,Intermediate Susceptibility:2, Susceptible:1)
Sample Number	GENDER M:1/F:0	2017	2018	2019	2020	2021	2022	2023	heart_ adult	heart_ child	other departments	TAC	Urine	Wound	Phlegm	Blood	other samples	Amikacin	Gentamicin	Imipenem	Meropenem	Nitrofurantion	Piperacillin/ tazobactam	Cefazolin	Cefepime	Ceftazidime	Cefuroxime	Ciprofloxacin	Tigecycline	Amoxicillin/ clavulanic acid	Ampicillin	Colistin	Ertapenem	Fosfomycin	Cefixime	Cefoxitin	Ceftriaxone	Cefuroxime axetil	Trimethoprim/ sulfamethoxazole
1	1	1	0	0	0	0	0	0	1	0	0	0	1	0	0	0	0	1	1	1	1	2	3	1	1	1	1	1	1	3	3	1	1	1	1	1	1	1	1
2	0	1	0	0	0	0	0	0	1	0	0	0	1	0	0	0	0	1	1	1	1	1	1	1	1	1	1	1	1	1	3	1	1	1	1	1	1	1	1
3	0	1	0	0	0	0	0	0	1	0	0	0	0	1	0	0	0	1	1	1	1	1	3	3	1	1	1	1	1	3	3	1	1	1	1	1	1	1	1
4	0	1	0	0	0	0	0	0	0	1	0	1	0	0	0	0	0	1	1	3	1	3	3	3	1	3	3	1	1	3	3	1	1	3	3	3	3	3	3
5	0	1	0	0	0	0	0	0	0	1	0	1	0	0	0	0	0	1	3	3	2	3	3	3	3	3	3	2	1	3	3	1	3	3	3	1	3	3	3
6	0	1	0	0	0	0	0	0	1	0	0	0	1	0	0	0	0	1	1	1	1	2	1	1	1	1	1	1	1	1	3	1	1	1	1	1	1	1	1
7	0	1	0	0	0	0	0	0	1	0	0	0	1	0	0	0	0	1	1	1	1	3	1	1	1	1	1	1	1	1	3	1	1	1	1	1	1	1	1
8	1	1	0	0	0	0	0	0	0	1	0	1	0	0	0	0	0	1	1	1	1	1	1	3	3	3	3	1	1	3	3	1	1	1	1	1	3	3	1
9	1	1	0	0	0	0	0	0	1	0	0	0	0	1	0	0	0	1	3	3	1	3	2	3	3	3	3	2	1	3	3	1	1	3	3	1	3	3	3
10	0	1	0	0	0	0	0	0	0	0	1	0	1	0	0	0	0	1	1	1	1	2	1	1	1	1	1	1	1	1	3	1	1	1	1	1	1	1	1
11	0	1	0	0	0	0	0	0	0	1	0	1	0	0	0	0	0	1	3	3	1	3	1	3	3	2	3	2	1	3	3	1	1	3	3	1	3	3	3
12	0	1	0	0	0	0	0	0	0	0	1	0	1	0	0	0	0	1	1	1	1	2	1	1	1	1	1	1	1	1	3	1	1	1	1	1	1	1	1
13	0	1	0	0	0	0	0	0	0	0	1	0	1	0	0	0	0	1	1	1	1	1	1	1	1	1	1	1	1	1	3	1	1	1	1	1	1	1	1
14	1	1	0	0	0	0	0	0	1	0	0	1	0	0	0	0	0	1	1	1	1	2	1	1	1	1	1	1	1	1	3	1	1	1	1	1	1	1	1
15	1	1	0	0	0	0	0	0	1	0	0	1	0	0	0	0	0	1	1	1	1	1	1	1	1	1	1	1	1	1	3	1	1	1	1	1	1	1	1
16	1	1	0	0	0	0	0	0	1	0	0	0	0	0	1	0	0	1	1	1	1	1	1	1	1	1	1	1	1	1	3	1	1	1	1	1	1	1	1
17	0	1	0	0	0	0	0	0	1	0	0	0	1	0	0	0	0	1	1	1	1	1	1	1	1	1	1	1	1	1	3	1	1	1	1	1	1	1	1
18	1	1	0	0	0	0	0	0	1	0	0	0	0	0	0	1	0	1	1	1	1	1	1	1	1	1	1	1	1	1	3	1	1	1	1	1	1	1	1
19	0	1	0	0	0	0	0	0	0	0	1	0	1	0	0	0	0	1	1	1	1	1	1	1	1	1	1	1	1	1	3	1	1	1	1	1	1	1	1
20	1	1	0	0	0	0	0	0	1	0	0	0	0	1	0	0	0	1	1	1	1	1	1	1	1	1	1	1	1	1	3	1	1	1	1	1	1	1	1
21	0	1	0	0	0	0	0	0	0	0	1	0	1	0	0	0	0	2	3	1	1	3	2	3	3	3	3	3	2	3	3	1	1	1	3	1	3	3	3
22	0	1	0	0	0	0	0	0	0	0	1	0	1	0	0	0	0	1	1	1	1	1	1	1	1	1	1	1	1	1	3	1	1	3	1	1	1	1	1
23	1	1	0	0	0	0	0	0	1	0	0	1	0	0	0	0	0	1	1	1	1	1	1	1	1	1	1	1	1	1	3	1	1	1	1	1	1	1	1
24	0	1	0	0	0	0	0	0	1	0	0	1	0	0	0	0	0	1	1	1	1	1	1	1	1	1	1	1	1	1	3	1	1	1	1	1	1	1	1
25	1	1	0	0	0	0	0	0	0	1	0	1	0	0	0	0	0	1	1	2	1	2	3	3	3	3	3	1	3	3	3	3	1	1	3	3	3	3	3
26	1	1	0	0	0	0	0	0	0	1	0	1	0	0	0	0	0	1	1	2	1	2	2	3	3	3	3	1	3	3	3	3	1	1	3	3	3	3	3
27	1	1	0	0	0	0	0	0	0	1	0	1	0	0	0	0	0	2	3	1	1	3	2	3	3	3	3	3	2	3	3	1	1	3	3	1	3	3	3
28	0	1	0	0	0	0	0	0	0	0	1	0	1	0	0	0	0	1	1	1	1	1	2	1	1	1	1	1	1	3	3	1	1	1	1	1	1	1	3
29	0	1	0	0	0	0	0	0	0	1	0	0	0	1	0	0	0	1	1	1	1	1	3	1	1	1	1	1	1	3	3	1	1	1	1	1	1	1	1
30	0	1	0	0	0	0	0	0	0	1	0	1	0	0	0	0	0	1	1	1	1	1	1	1	1	1	1	1	1	1	3	1	1	1	1	1	1	1	1
31	0	1	0	0	0	0	0	0	1	0	0	0	0	1	0	0	0	1	1	1	1	1	1	1	1	1	1	1	1	1	3	1	1	1	1	1	1	1	1
32	1	1	0	0	0	0	0	0	1	0	0	0	1	0	0	0	0	1	1	1	1	3	1	1	1	1	1	1	1	3	3	1	1	1	3	1	1	1	3
33	1	1	0	0	0	0	0	0	1	0	0	0	1	0	0	0	0	1	1	1	1	1	1	1	1	3	1	1	1	3	3	1	1	1	3	3	3	3	1
34	0	1	0	0	0	0	0	0	1	0	0	0	1	0	0	0	0	1	1	1	1	1	1	1	1	1	1	1	1	1	3	1	1	1	1	1	1	1	1
35	0	1	0	0	0	0	0	0	0	1	0	1	0	0	0	0	0	1	3	1	1	1	1	1	3	3	1	1	1	3	1	1	1	1	1	1	3	3	1
36	1	1	0	0	0	0	0	0	0	0	1	0	0	1	0	0	0	2	3	1	3	3	3	3	3	3	3	3	1	3	3	1	3	3	3	3	3	3	3
37	1	0	1	0	0	0	0	0	0	1	0	1	0	0	0	0	0	1	1	1	1	1	1	1	1	1	1	1	2	1	3	1	1	1	1	1	1	1	1
38	1	0	1	0	0	0	0	0	1	0	0	0	1	0	0	0	0	1	1	1	1	1	3	3	1	3	3	1	1	3	3	1	1	1	1	3	3	3	1
39	0	0	1	0	0	0	0	0	1	0	0	0	0	1	0	0	0	2	3	2	2	3	3	3	3	3	3	3	3	3	3	1	3	3	3	3	3	3	3
40	0	0	1	0	0	0	0	0	1	0	0	0	0	1	0	0	0	1	1	1	1	3	2	3	3	3	3	3	3	1	3	3	1	1	3	1	3	3	3
41	0	0	1	0	0	0	0	0	0	1	0	0	0	0	0	1	0	2	3	3	2	3	3	3	3	3	3	3	1	3	3	1	3	3	3	3	3	3	3
42	0	0	1	0	0	0	0	0	0	1	0	0	0	0	0	1	0	1	1	3	2	3	3	3	3	3	3	1	1	3	3	1	3	3	3	3	3	3	1
43	1	0	1	0	0	0	0	0	0	1	0	1	0	0	0	0	0	1	3	3	2	3	3	3	3	3	3	3	1	3	3	1	3	3	3	3	3	3	3
44	0	0	1	0	0	0	0	0	0	1	0	0	0	0	0	1	0	2	3	1	1	3	3	3	3	3	3	3	1	3	3	1	1	3	3	1	3	3	3
45	0	0	1	0	0	0	0	0	0	1	0	0	0	0	0	1	0	2	3	1	1	3	3	3	3	3	3	3	1	3	3	3	1	3	3	1	3	3	3
46	0	0	1	0	0	0	0	0	0	1	0	0	0	1	0	0	0	2	3	1	1	3	3	3	3	3	3	3	1	3	3	3	1	3	3	3	3	3	3
47	1	0	1	0	0	0	0	0	0	1	0	0	0	1	0	0	0	3	2	3	2	3	3	3	3	3	3	3	1	3	3	1	3	3	3	3	3	3	3
48	1	0	1	0	0	0	0	0	0	1	0	0	0	0	0	0	1	3	2	3	2	3	3	3	3	3	3	3	1	3	3	3	3	3	3	3	3	3	3
49	0	0	1	0	0	0	0	0	0	1	0	0	0	1	0	0	0	1	3	1	1	3	3	3	3	3	3	3	1	3	3	1	3	3	3	3	3	3	3
50	1	0	1	0	0	0	0	0	1	0	0	0	1	0	0	0	0	1	1	1	1	1	3	1	1	1	3	1	1	3	3	1	1	3	1	1	1	3	1
51	1	0	1	0	0	0	0	0	1	0	0	0	0	1	0	0	0	1	1	3	2	3	3	3	2	3	3	3	3	3	3	1	3	3	3	3	3	3	3
52	1	0	1	0	0	0	0	0	1	0	0	0	0	0	0	0	1	1	1	1	1	3	3	3	2	3	3	3	3	3	3	1	3	3	3	3	3	3	3
53	1	0	1	0	0	0	0	0	1	0	0	0	0	0	0	0	1	1	1	3	2	3	3	3	2	3	3	3	3	3	3	1	3	3	3	3	3	3	3
54	1	0	1	0	0	0	0	0	1	0	0	0	0	0	0	0	1	1	3	1	1	3	2	3	3	3	3	3	1	3	3	1	1	3	3	1	3	3	3
55	0	0	1	0	0	0	0	0	1	0	0	0	0	1	0	0	0	3	2	3	3	3	3	3	3	3	3	3	2	3	3	3	3	3	3	3	3	3	1
56	1	0	1	0	0	0	0	0	1	0	0	0	0	1	0	0	0	1	1	3	3	3	3	3	3	3	3	3	3	3	3	3	3	3	3	3	3	3	1
57	0	0	1	0	0	0	0	0	0	1	0	0	0	1	0	0	0	2	3	3	3	3	3	3	3	3	3	1	2	3	3	1	3	3	3	3	3	3	1
58	0	0	1	0	0	0	0	0	0	1	0	0	0	0	0	1	0	2	3	3	2	3	3	3	3	3	3	1	1	3	3	1	3	3	3	3	3	3	1
59	0	0	1	0	0	0	0	0	0	1	0	1	0	0	0	0	0	2	3	1	1	3	3	3	3	3	3	3	1	3	3	1	3	3	3	3	3	3	3
60	0	0	1	0	0	0	0	0	1	0	0	0	1	0	0	0	0	1	1	1	1	1	1	1	1	1	1	3	3	1	3	1	1	1	1	1	1	1	3
61	1	0	1	0	0	0	0	0	1	0	0	0	0	1	0	0	0	1	3	1	1	3	2	3	3	3	3	3	1	3	3	1	1	3	3	1	3	3	1
62	0	0	1	0	0	0	0	0	0	1	0	0	0	0	0	1	0	2	3	1	1	3	3	3	3	3	3	3	1	3	3	1	1	3	3	3	3	3	3
63	0	0	1	0	0	0	0	0	0	1	0	0	0	0	0	0	1	2	3	1	1	3	3	3	3	3	3	3	1	3	3	1	3	3	3	3	3	3	3
64	0	0	1	0	0	0	0	0	0	1	0	0	0	0	0	1	0	1	3	3	2	3	3	3	3	3	3	3	1	3	3	1	3	3	3	3	3	3	3
65	0	0	1	0	0	0	0	0	0	1	0	0	0	0	0	1	0	2	3	3	2	3	3	3	3	3	3	3	1	3	3	1	3	3	3	3	3	3	3
66	1	0	1	0	0	0	0	0	0	0	1	0	0	1	0	0	0	1	1	1	1	1	3	3	1	1	1	1	1	3	3	1	1	1	1	1	1	1	1
67	0	0	1	0	0	0	0	0	1	0	0	0	0	1	0	0	0	1	3	3	2	3	3	3	3	3	3	3	1	3	3	1	3	3	3	3	3	3	3
68	0	0	1	0	0	0	0	0	1	0	0	0	0	1	0	0	0	1	3	3	2	3	3	3	3	3	3	3	1	3	3	1	3	3	3	3	3	3	3
69	0	0	1	0	0	0	0	0	1	0	0	0	0	1	0	0	0	2	3	3	2	3	3	3	3	3	3	3	1	3	3	1	3	3	3	3	3	3	3
70	0	0	1	0	0	0	0	0	0	0	1	0	1	0	0	0	0	2	3	3	2	3	3	3	3	3	3	3	1	3	3	3	3	3	3	3	3	3	3
71	0	0	1	0	0	0	0	0	1	0	0	0	1	0	0	0	0	2	3	3	3	3	3	3	3	3	3	3	1	3	3	3	3	3	3	3	3	3	3
72	0	0	1	0	0	0	0	0	1	0	0	0	1	0	0	0	0	2	3	3	3	3	3	3	3	3	3	3	3	3	3	3	3	1	3	3	3	3	3
73	0	0	1	0	0	0	0	0	0	0	1	0	1	0	0	0	0	1	3	1	1	3	2	3	3	1	3	3	3	1	3	3	1	3	1	3	1	3	3
74	1	0	1	0	0	0	0	0	0	1	0	1	0	0	0	0	0	2	3	1	1	3	3	3	3	3	3	3	1	3	3	1	1	3	3	3	3	3	3
75	1	0	1	0	0	0	0	0	0	0	1	0	1	0	0	0	0	1	1	1	1	1	1	1	1	1	1	1	1	1	3	1	1	1	1	1	1	1	1
76	0	0	1	0	0	0	0	0	1	0	0	0	1	0	0	0	0	2	3	3	2	3	3	3	3	3	3	3	2	3	3	1	3	3	3	3	3	3	3
77	1	0	1	0	0	0	0	0	0	1	0	1	0	0	0	0	0	2	3	3	2	3	3	3	3	3	3	3	1	3	3	1	3	3	3	3	3	3	3
78	1	0	1	0	0	0	0	0	1	0	0	0	1	0	0	0	0	3	3	1	1	3	3	3	3	3	3	3	2	3	3	1	1	1	3	3	3	3	3
79	0	0	1	0	0	0	0	0	1	0	0	0	0	1	0	0	0	1	1	1	1	3	2	3	3	3	3	3	3	3	3	1	1	3	3	3	3	3	3
80	0	0	1	0	0	0	0	0	0	0	1	0	1	0	0	0	0	1	3	1	1	1	1	3	3	3	3	2	3	3	3	3	1	1	3	1	3	3	3
81	0	0	1	0	0	0	0	0	0	0	1	0	1	0	0	0	0	1	3	1	1	1	3	3	3	3	3	2	3	1	3	3	1	3	3	1	3	3	3
82	0	0	1	0	0	0	0	0	0	0	1	0	1	0	0	0	0	1	1	1	1	3	1	1	1	1	1	3	1	1	3	1	1	3	1	1	1	1	1
83	1	0	1	0	0	0	0	0	0	1	0	1	0	0	0	0	0	3	2	1	2	3	3	3	3	3	3	3	2	3	3	1	3	3	3	3	3	3	3
84	1	0	1	0	0	0	0	0	1	0	0	0	0	0	1	0	0	1	1	1	1	1	1	1	1	1	1	1	1	1	3	1	1	1	1	1	1	1	1
85	1	0	1	0	0	0	0	0	1	0	0	0	0	0	1	0	0	2	3	1	1	3	3	3	3	3	3	3	2	3	3	1	1	3	3	1	3	3	1
86	1	0	1	0	0	0	0	0	1	0	0	1	0	0	0	0	0	1	1	1	1	1	1	1	1	1	1	1	1	1	3	1	1	1	1	1	1	1	1
87	1	0	1	0	0	0	0	0	0	1	0	1	0	0	0	0	0	2	3	3	2	3	3	3	3	3	3	3	1	3	3	1	3	3	3	3	3	3	3
88	1	0	1	0	0	0	0	0	0	1	0	0	0	0	0	0	1	3	3	3	3	3	3	3	3	3	3	3	2	3	3	3	3	3	3	3	3	3	3
89	1	0	1	0	0	0	0	0	0	1	0	0	0	0	0	1	0	2	3	1	1	3	3	3	3	3	3	3	1	3	3	1	1	3	3	3	3	3	3
90	0	0	1	0	0	0	0	0	0	0	1	0	1	0	0	0	0	2	3	1	1	3	3	3	3	3	3	1	2	3	3	1	1	3	3	1	3	3	1
91	0	0	1	0	0	0	0	0	1	0	0	0	1	0	0	0	0	1	1	1	1	1	3	1	1	1	1	1	1	1	3	1	1	1	1	1	1	1	1
92	0	0	1	0	0	0	0	0	1	0	0	0	1	0	0	0	0	1	1	1	1	1	3	3	3	3	3	3	3	3	3	3	1	1	3	3	3	3	3
93	0	0	1	0	0	0	0	0	1	0	0	0	0	1	0	0	0	1	1	1	1	1	1	1	1	1	1	1	1	1	3	1	1	1	1	1	1	1	1
94	1	0	1	0	0	0	0	0	0	1	0	0	0	1	0	0	0	2	3	3	2	3	3	3	3	3	3	3	1	3	3	1	3	3	3	3	3	3	1
95	1	0	1	0	0	0	0	0	0	1	0	0	0	0	0	1	0	2	3	2	3	3	3	3	3	3	3	1	3	3	1	3	3	3	3	3	3	3	3
96	1	0	1	0	0	0	0	0	0	0	1	0	0	1	0	0	0	1	1	1	1	1	1	1	1	1	1	1	1	1	3	1	1	1	1	1	1	1	1
97	0	0	1	0	0	0	0	0	0	0	1	0	0	1	0	0	0	1	1	1	1	1	1	1	1	1	1	1	1	1	3	1	1	1	1	1	1	1	1
98	0	0	1	0	0	0	0	0	0	0	1	0	1	0	0	0	0	1	1	1	1	3	1	1	1	1	1	1	1	1	3	1	1	1	1	1	1	1	1
99	1	0	1	0	0	0	0	0	0	0	1	0	0	1	0	0	0	2	3	3	1	3	2	3	3	3	3	3	1	3	3	1	1	3	3	1	3	3	3
100	1	0	1	0	0	0	0	0	1	0	0	1	0	0	0	0	0	3	3	3	3	3	3	3	3	3	3	3	1	3	3	1	3	3	3	3	3	3	3
101	1	0	1	0	0	0	0	0	1	0	0	1	0	0	0	0	0	1	1	1	1	1	1	1	1	1	1	1	1	1	3	1	1	1	1	1	1	1	1
102	0	0	1	0	0	0	0	0	1	0	0	1	0	0	0	0	0	1	1	1	1	1	3	1	1	1	1	1	1	1	3	1	1	1	1	1	1	1	1
103	1	0	1	0	0	0	0	0	0	1	0	1	0	0	0	0	0	2	3	3	2	3	3	3	3	3	3	3	1	3	3	1	3	3	3	3	3	3	3
104	0	0	1	0	0	0	0	0	1	0	0	0	1	0	0	0	0	1	3	1	1	3	3	3	3	3	3	3	3	3	3	3	1	1	3	3	3	3	3
105	0	0	1	0	0	0	0	0	0	0	1	0	1	0	0	0	0	2	1	1	1	1	2	3	3	3	3	3	3	3	3	3	1	1	3	1	3	3	3
106	1	0	1	0	0	0	0	0	0	1	0	0	0	0	0	1	0	3	2	3	3	3	3	3	3	3	3	3	2	3	3	1	3	3	3	3	3	3	3
107	1	0	1	0	0	0	0	0	1	0	0	0	0	1	0	0	0	1	1	1	2	3	3	3	3	2	3	2	1	3	3	1	1	3	3	1	3	3	3
108	1	0	1	0	0	0	0	0	1	0	0	1	0	0	0	0	0	1	1	1	1	1	1	1	1	1	1	1	1	1	3	1	1	1	1	1	1	1	1
109	1	0	1	0	0	0	0	0	1	0	0	0	0	0	1	0	0	1	1	3	3	3	3	3	3	3	3	3	3	3	3	3	3	3	3	3	3	3	1
110	1	0	1	0	0	0	0	0	1	0	0	1	0	0	0	0	0	1	1	3	3	3	3	3	3	3	3	3	3	3	3	3	3	3	3	3	3	3	1
111	1	0	1	0	0	0	0	0	1	0	0	0	1	0	0	0	0	1	1	3	3	1	3	3	3	3	3	3	3	3	3	3	3	3	3	3	3	3	1
112	1	0	1	0	0	0	0	0	0	1	0	1	0	0	0	0	0	2	3	1	1	3	3	3	3	3	3	3	1	3	3	1	1	3	3	3	3	3	3
113	0	0	1	0	0	0	0	0	0	0	1	0	0	1	0	0	0	1	1	1	1	1	3	3	1	1	1	1	1	3	3	1	1	1	1	1	1	1	1
114	0	0	1	0	0	0	0	0	0	0	1	0	1	0	0	0	0	1	1	1	1	1	1	1	1	1	1	1	1	1	3	1	1	1	1	1	1	1	1
115	0	0	1	0	0	0	0	0	1	0	0	0	0	1	0	0	0	1	1	1	1	1	3	1	1	1	1	3	1	3	3	1	1	1	1	1	1	1	3
116	1	0	1	0	0	0	0	0	1	0	0	0	0	1	0	0	0	2	3	3	3	3	3	3	3	3	3	3	1	3	3	3	3	3	3	3	3	3	1
117	0	0	1	0	0	0	0	0	0	1	0	1	0	0	0	0	0	2	3	1	1	3	3	3	3	3	3	3	1	3	3	1	1	3	3	1	3	3	3
118	0	0	1	0	0	0	0	0	0	0	1	0	1	0	0	0	0	1	3	1	1	1	2	3	3	3	3	3	3	3	3	3	1	1	3	1	3	3	3
119	0	0	1	0	0	0	0	0	1	0	0	0	0	1	0	0	0	3	1	3	3	3	3	3	3	3	3	3	3	3	3	3	3	3	3	3	3	3	3
120	1	0	0	1	0	0	0	0	0	0	1	0	0	1	0	0	0	1	1	2	1	3	3	3	3	3	3	3	2	3	3	3	3	3	3	3	3	3	3
121	1	0	0	1	0	0	0	0	1	0	0	0	0	0	1	0	0	1	1	1	1	1	1	1	1	1	1	1	1	1	3	1	1	1	1	1	1	1	1
122	0	0	0	1	0	0	0	0	1	0	0	1	0	0	0	0	0	1	1	1	1	1	1	1	1	1	1	1	1	1	3	1	1	1	1	1	1	1	1
123	0	0	0	1	0	0	0	0	0	0	1	0	1	0	0	0	0	1	1	1	1	1	3	3	3	3	3	1	1	3	3	1	1	1	1	1	3	3	1
124	1	0	0	1	0	0	0	0	1	0	0	1	0	0	0	0	0	1	1	1	1	1	2	1	1	1	1	1	1	1	3	1	1	1	1	1	1	1	1
125	1	0	0	1	0	0	0	0	0	0	1	0	1	0	0	0	0	1	1	1	1	1	1	1	1	1	1	1	1	1	3	1	1	1	1	1	1	1	1
126	1	0	0	1	0	0	0	0	1	0	0	0	0	1	0	0	0	1	1	2	1	3	3	3	3	3	3	3	2	3	3	3	1	3	3	3	3	3	1
127	1	0	0	1	0	0	0	0	1	0	0	0	0	1	0	0	0	1	1	3	3	3	3	3	3	3	3	3	3	3	3	3	3	3	3	3	3	3	1
128	0	0	0	1	0	0	0	0	0	1	0	1	0	0	0	0	0	1	3	3	2	3	3	3	3	3	3	2	1	3	3	1	3	3	3	3	3	3	3
129	0	0	0	1	0	0	0	0	0	0	1	0	1	0	0	0	0	1	1	1	1	1	1	1	1	1	1	1	1	1	3	1	1	3	1	1	1	1	1
130	1	0	0	1	0	0	0	0	1	0	0	0	1	0	0	0	0	1	1	1	1	1	1	1	1	1	3	3	3	1	3	1	1	1	1	1	1	3	1
131	0	0	0	1	0	0	0	0	0	1	0	1	0	0	0	0	0	1	3	1	1	3	1	3	3	3	3	1	1	3	3	1	1	3	3	1	3	3	3
132	0	0	0	1	0	0	0	0	1	0	0	0	0	1	0	0	0	1	3	1	1	3	1	3	3	3	3	1	1	3	3	1	1	3	3	1	3	3	3
133	0	0	0	1	0	0	0	0	0	0	1	0	0	0	0	0	1	1	3	1	1	1	1	1	1	3	3	1	1	3	3	1	1	1	3	1	3	3	3
134	0	0	0	1	0	0	0	0	1	0	0	0	0	1	0	0	0	1	3	1	1	3	1	3	3	3	3	1	1	3	3	1	1	3	3	1	3	3	3
135	0	0	0	1	0	0	0	0	1	0	0	0	0	0	0	1	0	3	3	3	3	3	3	3	3	3	3	3	3	3	3	1	3	3	3	3	3	3	3
136	0	0	0	1	0	0	0	0	1	0	0	1	0	0	0	0	0	1	3	3	3	3	3	3	3	3	3	3	3	3	3	1	3	3	3	3	3	3	3
137	1	0	0	1	0	0	0	0	1	0	0	1	0	0	0	0	0	1	1	1	1	1	1	3	1	1	3	1	1	3	3	1	1	1	1	3	1	3	1
138	1	0	0	1	0	0	0	0	1	0	0	0	0	0	1	0	0	1	1	1	1	1	1	1	1	1	1	1	1	1	3	1	1	1	1	1	1	1	1
139	0	0	0	1	0	0	0	0	1	0	0	0	1	0	0	0	0	1	1	1	1	1	1	1	1	1	1	1	1	1	3	1	1	3	1	1	1	1	1
140	0	0	0	1	0	0	0	0	0	0	1	0	1	0	0	0	0	1	1	1	1	1	1	1	1	1	1	1	1	1	3	1	1	1	1	1	1	1	1
141	0	0	0	1	0	0	0	0	1	0	0	0	0	1	0	0	0	1	1	1	1	1	1	1	1	1	1	1	1	1	3	1	1	1	1	1	1	1	1
142	0	0	0	1	0	0	0	0	1	0	0	0	0	1	0	0	0	1	1	1	1	3	3	3	3	3	3	3	3	3	3	1	1	3	3	3	3	3	3
143	0	0	0	1	0	0	0	0	1	0	0	0	0	0	1	0	0	1	1	1	1	3	1	3	3	3	3	3	1	3	3	1	1	3	3	1	3	3	3
144	0	0	0	1	0	0	0	0	1	0	0	0	0	0	1	0	0	1	1	1	1	3	2	3	3	3	3	3	1	3	3	1	1	3	3	1	3	3	3
145	1	0	0	1	0	0	0	0	1	0	0	0	0	0	0	1	0	1	1	3	3	3	3	3	3	3	3	3	2	3	3	3	3	3	3	3	3	3	1
146	0	0	0	1	0	0	0	0	0	0	1	0	1	0	0	0	0	1	1	1	1	1	1	1	1	1	1	1	1	1	3	1	1	3	1	1	1	1	1
147	0	0	0	1	0	0	0	0	1	0	0	0	0	0	1	0	0	1	1	1	1	1	2	1	1	1	1	1	2	1	3	1	1	1	1	1	1	1	1
148	1	0	0	1	0	0	0	0	1	0	0	0	1	0	0	0	0	1	1	1	1	1	1	1	1	1	1	1	1	1	3	1	1	1	1	1	1	1	1
149	0	0	0	1	0	0	0	0	1	0	0	0	0	0	1	0	0	1	1	1	1	1	2	1	1	1	3	1	3	1	3	1	1	1	1	3	1	3	1
150	0	0	0	1	0	0	0	0	0	0	1	0	1	0	0	0	0	1	3	1	1	1	2	3	3	3	3	3	3	3	3	3	1	1	3	1	3	3	3
151	1	0	0	1	0	0	0	0	1	0	0	0	1	0	0	0	0	1	1	1	1	1	1	3	3	3	3	1	1	1	3	1	1	1	1	1	3	3	1
152	1	0	0	1	0	0	0	0	1	0	0	0	0	0	0	0	1	1	1	1	1	1	1	1	1	1	1	1	1	1	3	1	1	1	1	1	1	1	1
153	0	0	0	1	0	0	0	0	1	0	0	0	1	0	0	0	0	1	1	1	1	1	1	1	1	1	1	1	1	1	3	1	1	1	1	1	1	1	1
154	1	0	0	1	0	0	0	0	0	1	0	0	0	0	0	1	0	3	3	3	3	3	3	3	3	3	3	3	3	3	3	1	3	3	3	3	3	3	3
155	1	0	0	1	0	0	0	0	0	0	1	0	0	0	0	0	1	1	1	1	1	1	2	3	3	3	3	1	1	3	3	1	1	1	1	1	3	3	3
156	1	0	0	1	0	0	0	0	1	0	0	0	0	0	0	1	0	1	1	1	1	1	1	1	1	1	1	1	1	1	3	3	1	1	1	1	1	1	1
157	1	0	0	1	0	0	0	0	1	0	0	0	0	0	0	1	0	1	1	1	1	1	1	1	1	1	1	1	1	1	3	1	1	1	1	1	1	1	1
158	1	0	0	1	0	0	0	0	1	0	0	1	0	0	0	0	0	1	1	1	1	1	1	1	1	1	1	1	1	1	3	1	1	1	1	1	1	1	1
159	1	0	0	1	0	0	0	0	0	1	0	1	0	0	0	0	0	3	3	3	3	3	3	3	3	3	3	3	2	3	3	1	3	3	3	3	3	3	3
160	1	0	0	1	0	0	0	0	0	1	0	1	0	0	0	0	0	3	3	3	3	3	3	3	3	3	3	3	2	3	3	3	3	3	3	3	3	3	3
161	1	0	0	1	0	0	0	0	0	1	0	0	0	0	0	1	0	3	3	3	3	3	3	3	3	3	3	3	2	3	3	3	3	3	3	3	3	3	3
162	1	0	0	1	0	0	0	0	0	1	0	0	0	0	0	1	0	3	3	3	3	3	3	3	3	3	3	3	2	3	3	3	3	3	3	3	3	3	3
163	1	0	0	1	0	0	0	0	1	0	0	1	0	0	0	0	0	1	1	1	1	1	1	1	1	1	1	1	1	1	3	1	1	1	1	1	1	1	1
164	0	0	0	1	0	0	0	0	0	0	1	0	1	0	0	0	0	1	1	1	1	1	1	1	1	1	1	1	1	1	3	1	1	1	1	1	1	1	1
165	0	0	0	1	0	0	0	0	1	0	0	1	0	0	0	0	0	1	1	3	3	3	3	3	3	3	3	3	2	3	3	3	3	3	3	3	3	3	1
166	0	0	0	1	0	0	0	0	1	0	0	0	1	0	0	0	0	3	3	3	3	3	3	3	3	3	3	3	3	3	3	1	3	3	3	3	3	3	3
167	0	0	0	1	0	0	0	0	0	0	1	0	1	0	0	0	0	1	1	1	1	3	1	3	3	3	3	2	3	3	3	3	1	1	3	3	3	3	3
168	1	0	0	1	0	0	0	0	1	0	0	1	0	0	0	0	0	3	3	2	3	3	3	3	3	3	3	3	3	3	3	3	3	3	3	3	3	3	3
169	1	0	0	1	0	0	0	0	1	0	0	0	0	0	0	1	0	3	2	3	3	3	3	3	3	3	3	3	3	3	3	1	3	3	3	3	3	3	3
170	1	0	0	1	0	0	0	0	0	1	0	0	0	1	0	0	0	1	1	3	2	3	3	3	3	3	3	3	3	3	3	1	3	3	3	3	3	3	1
171	1	0	0	1	0	0	0	0	0	1	0	0	0	1	0	0	0	1	1	3	2	3	3	3	3	3	3	2	3	3	3	1	3	3	3	3	3	3	1
172	1	0	0	1	0	0	0	0	0	1	0	0	0	0	0	1	0	3	3	1	1	3	3	3	3	3	3	1	1	3	3	3	1	3	3	1	3	3	3
173	1	0	0	1	0	0	0	0	0	1	0	0	0	1	0	0	0	1	3	1	1	3	1	3	3	3	3	1	1	3	3	1	1	3	3	1	3	3	3
174	1	0	0	1	0	0	0	0	0	1	0	1	0	0	0	0	0	1	3	3	2	3	3	3	3	3	3	1	1	3	3	1	3	3	3	3	3	3	3
175	1	0	0	1	0	0	0	0	0	1	0	1	0	0	0	0	0	1	3	3	2	3	3	3	3	3	3	3	3	3	3	1	3	3	3	3	3	3	3
176	1	0	0	1	0	0	0	0	1	0	0	1	0	0	0	0	0	1	1	1	1	1	1	1	1	1	1	1	1	1	3	1	1	1	1	1	1	1	1
177	1	0	0	1	0	0	0	0	0	0	1	0	0	1	0	0	0	1	3	1	1	3	2	3	3	3	3	3	1	3	3	1	1	3	3	1	3	3	3
178	1	0	0	1	0	0	0	0	0	0	1	0	0	0	0	0	1	1	3	1	1	3	2	3	3	3	3	3	1	3	3	1	1	3	3	1	3	3	3
179	0	0	0	1	0	0	0	0	0	0	1	0	1	0	0	0	0	1	1	1	1	1	3	1	1	1	1	1	1	3	3	1	1	1	1	1	1	1	1
180	0	0	0	1	0	0	0	0	0	0	1	0	1	0	0	0	0	1	1	1	1	1	1	1	1	1	3	1	1	3	3	1	1	3	1	1	1	3	1
181	0	0	0	1	0	0	0	0	0	0	1	0	1	0	0	0	0	1	1	1	1	1	1	1	1	1	1	1	1	1	3	1	1	1	1	1	1	1	1
182	1	0	0	1	0	0	0	0	1	0	0	0	1	0	0	0	0	1	1	1	1	1	1	1	1	1	1	1	1	1	3	1	1	1	1	1	1	1	1
183	1	0	0	1	0	0	0	0	1	0	0	0	0	1	0	0	0	1	1	3	3	3	3	3	3	3	3	3	3	3	3	1	3	3	3	3	3	3	3
184	1	0	0	1	0	0	0	0	1	0	0	0	0	1	0	0	0	3	3	3	3	3	3	3	3	3	3	3	2	3	3	1	3	3	3	3	3	3	3
185	1	0	0	1	0	0	0	0	1	0	0	0	0	0	0	0	1	3	3	3	3	3	3	3	3	3	3	3	2	3	3	1	3	3	3	3	3	3	3
186	1	0	0	1	0	0	0	0	1	0	0	0	0	1	0	0	0	1	1	3	3	3	3	3	3	3	3	3	2	3	3	3	3	3	3	3	3	3	1
187	1	0	0	1	0	0	0	0	1	0	0	0	0	1	0	0	0	1	1	3	3	3	3	3	3	3	3	3	3	3	3	1	3	3	3	3	3	3	1
188	0	0	0	1	0	0	0	0	0	0	1	0	1	0	0	0	0	1	3	1	1	3	1	1	1	1	1	3	1	3	3	1	1	3	1	1	1	1	3
189	1	0	0	1	0	0	0	0	1	0	0	1	0	0	0	0	0	1	1	1	1	1	1	1	1	1	1	1	1	1	3	3	1	1	1	1	1	1	1
190	1	0	0	1	0	0	0	0	0	1	0	0	0	0	0	0	1	1	3	1	1	3	1	3	3	3	3	1	1	3	3	1	1	3	3	1	3	3	3
191	1	0	0	1	0	0	0	0	1	0	0	0	0	0	0	0	1	1	1	1	1	1	1	1	1	1	1	1	1	1	3	1	1	1	1	1	1	1	1
192	1	0	0	1	0	0	0	0	0	1	0	0	0	1	0	0	0	1	3	1	1	3	1	3	3	3	3	1	1	3	3	1	1	3	3	1	3	3	3
193	1	0	0	1	0	0	0	0	0	1	0	0	0	0	0	1	0	1	3	1	1	3	1	3	3	3	3	1	1	3	3	1	1	3	3	1	3	3	3
194	1	0	0	1	0	0	0	0	1	0	0	0	1	0	0	0	0	1	1	1	1	1	3	3	2	2	1	1	1	3	3	1	1	1	1	1	1	1	1
195	1	0	0	1	0	0	0	0	0	1	0	1	0	0	0	0	0	1	1	1	1	1	1	3	3	3	3	2	1	3	3	1	1	1	1	1	3	3	3
196	0	0	0	1	0	0	0	0	1	0	0	0	1	0	0	0	0	1	1	1	1	1	1	1	1	1	1	1	1	1	3	1	1	1	1	1	1	1	1
197	1	0	0	0	1	0	0	0	0	1	0	1	0	0	0	0	0	3	3	3	3	3	3	3	3	3	3	3	2	3	3	3	3	3	3	3	3	3	3
198	1	0	0	0	1	0	0	0	0	0	1	0	1	0	0	0	0	3	3	1	1	3	3	3	3	3	3	3	3	3	3	3	3	1	3	3	3	3	3
199	1	0	0	0	1	0	0	0	0	0	1	0	1	0	0	0	0	1	1	1	1	3	3	3	3	3	3	3	3	3	3	1	1	3	3	1	3	3	3
200	0	0	0	0	1	0	0	0	0	0	1	0	1	0	0	0	0	1	1	1	1	1	1	1	1	3	3	1	1	1	3	1	1	1	3	1	3	3	1
201	1	0	0	0	1	0	0	0	1	0	0	0	0	1	0	0	0	1	3	1	1	3	3	3	3	3	3	3	2	3	3	1	1	3	3	1	3	3	3
202	1	0	0	0	1	0	0	0	0	1	0	0	0	0	0	1	0	1	1	1	1	1	1	1	1	1	1	1	1	1	3	1	1	1	1	1	1	1	1
203	1	0	0	0	1	0	0	0	1	0	0	0	0	0	1	0	0	1	3	1	1	3	2	3	3	3	3	3	1	3	3	1	1	3	3	1	3	3	3
204	0	0	0	0	1	0	0	0	0	1	0	0	0	1	0	0	0	1	1	1	1	1	1	3	3	3	3	1	1	1	3	1	1	1	1	1	3	3	3
205	1	0	0	0	1	0	0	0	0	1	0	0	0	0	0	1	0	3	3	3	3	3	3	3	3	3	3	3	2	3	3	3	3	3	3	3	3	3	1
206	1	0	0	0	1	0	0	0	1	0	0	0	0	0	0	1	0	3	3	3	3	3	3	3	3	3	3	3	1	3	3	3	3	3	3	3	3	3	3
207	1	0	0	0	1	0	0	0	1	0	0	1	0	0	0	0	0	3	3	3	3	3	3	3	3	3	3	3	1	3	3	3	3	3	3	3	3	3	3
208	1	0	0	0	1	0	0	0	1	0	0	1	0	0	0	0	0	1	1	1	1	1	1	1	1	1	1	1	1	1	3	1	1	1	1	1	1	1	1
209	0	0	0	0	1	0	0	0	1	0	0	0	0	1	0	0	0	1	1	3	2	3	3	3	3	3	3	3	3	3	3	3	3	3	3	3	3	3	3
210	0	0	0	0	1	0	0	0	0	0	1	0	1	0	0	0	0	1	1	1	1	1	1	1	1	1	1	1	1	1	3	1	1	1	1	1	1	1	1
211	0	0	0	0	1	0	0	0	1	0	0	0	0	0	1	0	0	1	3	1	1	3	2	3	3	3	3	3	1	3	3	1	1	3	3	1	3	3	3
212	0	0	0	0	1	0	0	0	0	0	1	0	1	0	0	0	0	1	1	1	1	1	1	3	3	3	3	3	1	1	3	1	1	1	1	1	3	3	1
213	0	0	0	0	1	0	0	0	0	0	1	0	1	0	0	0	0	1	1	1	1	1	1	1	1	1	1	1	1	1	3	1	1	1	1	1	1	1	1
214	1	0	0	0	1	0	0	0	0	1	0	0	0	1	0	0	0	3	3	3	3	3	3	3	3	3	3	3	1	3	3	3	3	3	3	3	3	3	1
215	1	0	0	0	1	0	0	0	0	1	0	1	0	0	0	0	0	1	1	1	1	1	1	3	3	3	3	1	1	1	3	1	1	1	1	1	3	3	3
216	0	0	0	0	1	0	0	0	1	0	0	1	0	0	0	0	0	1	3	1	1	3	3	3	3	3	3	3	2	3	3	1	1	3	3	1	3	3	3
217	0	0	0	0	1	0	0	0	1	0	0	1	0	0	0	0	0	3	3	3	3	3	3	3	3	3	3	3	3	3	3	1	3	3	3	3	3	3	3
218	1	0	0	0	1	0	0	0	0	0	1	0	1	0	0	0	0	1	3	1	1	1	2	1	1	1	1	1	1	3	3	1	1	1	1	1	1	1	3
219	0	0	0	0	1	0	0	0	0	0	1	0	1	0	0	0	0	1	1	1	1	1	1	1	1	1	1	1	1	1	3	1	1	1	1	1	1	1	1
220	0	0	0	0	1	0	0	0	0	0	1	0	1	0	0	0	0	1	1	1	1	1	1	1	1	1	1	3	2	1	3	1	1	1	1	1	1	1	3
221	1	0	0	0	1	0	0	0	0	0	1	0	1	0	0	0	0	1	1	1	1	1	1	1	1	1	1	1	1	1	3	1	1	1	1	1	1	1	1
222	0	0	0	0	1	0	0	0	0	0	1	0	0	1	0	0	0	1	1	1	1	1	1	1	1	1	1	1	1	1	3	1	1	1	1	1	1	1	1
223	0	0	0	0	1	0	0	0	1	0	0	0	0	0	0	1	0	1	1	1	1	1	1	1	1	1	1	1	1	1	3	1	1	1	1	1	1	1	1
224	1	0	0	0	1	0	0	0	1	0	0	0	0	1	0	0	0	3	1	3	3	3	3	3	3	3	3	3	2	3	3	1	3	3	3	3	3	3	1
225	1	0	0	0	1	0	0	0	1	0	0	0	0	0	0	1	0	1	3	1	1	3	1	3	3	3	3	3	1	1	3	1	1	3	3	1	3	3	3
226	1	0	0	0	1	0	0	0	1	0	0	0	1	0	0	0	0	3	3	1	1	3	3	3	3	3	3	3	1	3	3	1	1	3	3	1	3	3	1
227	0	0	0	0	1	0	0	0	0	0	1	0	0	1	0	0	0	1	1	1	1	1	1	1	1	1	1	1	1	1	3	1	1	1	1	1	1	1	1
228	1	0	0	0	1	0	0	0	1	0	0	0	0	1	0	0	0	1	1	1	1	1	1	3	1	3	3	3	1	3	3	1	1	1	1	3	1	3	1
229	1	0	0	0	1	0	0	0	1	0	0	0	0	1	0	0	0	1	1	1	1	1	1	3	1	3	3	3	1	3	3	1	1	1	1	3	3	3	1
230	1	0	0	0	1	0	0	0	1	0	0	0	0	1	0	0	0	3	3	3	3	3	3	3	3	3	3	3	3	3	3	1	3	3	3	3	3	3	3
231	0	0	0	0	1	0	0	0	0	0	1	0	1	0	0	0	0	1	3	1	1	3	2	3	3	3	3	3	1	3	3	1	1	3	3	1	3	3	3
232	1	0	0	0	1	0	0	0	0	1	0	1	0	0	0	0	0	1	1	1	1	1	1	3	3	3	3	2	1	1	3	1	1	1	1	1	3	3	1
233	1	0	0	0	1	0	0	0	0	1	0	0	0	0	0	1	0	3	3	3	3	3	3	3	3	3	3	3	2	3	3	3	3	3	3	3	3	3	3
234	1	0	0	0	1	0	0	0	0	1	0	1	0	0	0	0	0	3	3	3	3	3	3	3	3	3	3	3	1	3	3	3	3	3	3	3	3	3	3
235	1	0	0	0	1	0	0	0	0	0	1	0	0	1	0	0	0	1	1	1	1	1	1	1	1	1	1	1	1	1	3	1	1	1	1	1	1	1	1
236	1	0	0	0	1	0	0	0	1	0	0	0	0	0	1	0	0	3	3	3	3	3	3	3	3	3	3	3	3	3	3	1	3	3	3	3	3	3	3
237	1	0	0	0	1	0	0	0	1	0	0	0	0	0	0	1	0	3	3	3	3	3	3	3	3	3	3	3	3	3	3	1	3	3	3	3	3	3	3
238	1	0	0	0	1	0	0	0	1	0	0	0	0	0	1	0	0	1	1	1	1	1	1	1	1	1	1	1	1	1	3	1	1	1	1	1	1	1	1
239	0	0	0	0	1	0	0	0	1	0	0	0	0	0	0	1	0	3	3	3	3	3	3	3	3	3	3	3	3	3	3	1	3	3	3	3	3	3	3
240	0	0	0	0	1	0	0	0	0	0	1	0	0	0	0	0	1	3	3	3	3	3	3	3	3	3	3	3	1	3	3	3	3	3	3	3	3	3	3
241	0	0	0	0	1	0	0	0	1	0	0	0	0	0	0	1	0	3	3	3	3	3	3	3	3	3	3	3	3	3	3	1	3	3	3	3	3	3	3
242	0	0	0	0	1	0	0	0	1	0	0	1	0	0	0	0	0	3	3	3	3	3	3	3	3	3	3	3	2	3	3	3	3	3	3	3	3	3	3
243	0	0	0	0	1	0	0	0	1	0	0	0	0	1	0	0	0	3	3	3	3	3	3	3	3	3	3	3	3	3	3	1	3	3	3	3	3	3	3
244	0	0	0	0	1	0	0	0	1	0	0	0	0	0	0	1	0	3	3	3	3	3	3	3	3	3	3	3	2	3	3	1	3	3	3	3	3	3	3
245	0	0	0	0	1	0	0	0	1	0	0	0	0	1	0	0	0	3	3	3	3	3	3	3	3	3	3	3	1	3	3	1	3	3	3	3	3	3	3
246	0	0	0	0	1	0	0	0	1	0	0	0	0	1	0	0	0	3	3	3	3	3	3	3	3	3	3	3	1	3	3	3	3	3	3	3	3	3	3
247	0	0	0	0	1	0	0	0	0	0	1	0	0	0	0	0	1	3	3	3	3	3	3	3	3	3	3	3	3	3	3	1	3	3	3	3	3	3	3
248	0	0	0	0	1	0	0	0	0	0	1	0	1	0	0	0	0	1	1	1	1	1	1	1	1	1	1	1	1	1	3	1	1	3	1	1	1	1	1
249	0	0	0	0	1	0	0	0	0	0	1	0	1	0	0	0	0	1	1	1	1	1	1	1	1	3	3	3	1	1	3	1	1	1	3	1	3	3	3
250	0	0	0	0	1	0	0	0	1	0	0	0	1	0	0	0	0	1	1	1	1	1	1	3	3	3	3	3	3	3	3	3	1	3	3	3	3	3	1
251	0	0	0	0	1	0	0	0	1	0	0	0	1	0	0	0	0	1	3	1	1	1	1	3	3	3	3	3	3	3	3	3	1	1	3	3	3	3	3
252	0	0	0	0	1	0	0	0	1	0	0	0	1	0	0	0	0	1	1	1	1	1	1	1	1	1	1	1	1	1	3	1	1	1	1	1	1	1	1
253	1	0	0	0	1	0	0	0	1	0	0	0	1	0	0	0	0	1	1	1	1	1	1	1	1	1	1	1	1	1	3	1	1	1	1	1	1	1	1
254	1	0	0	0	1	0	0	0	0	1	0	0	0	1	0	0	0	1	1	3	2	3	3	3	3	3	3	3	3	3	3	1	3	3	3	3	3	3	3
255	1	0	0	0	1	0	0	0	0	1	0	1	0	0	0	0	0	3	3	3	3	3	3	3	3	3	3	3	1	3	3	3	3	3	3	3	3	3	1
256	1	0	0	0	1	0	0	0	0	1	0	0	0	1	0	0	0	3	3	3	3	3	3	3	3	3	3	3	1	3	3	3	3	3	3	3	3	3	3
257	1	0	0	0	1	0	0	0	0	1	0	1	0	0	0	0	0	1	1	3	2	3	3	3	3	3	3	3	3	3	3	3	3	3	3	3	3	3	1
258	0	0	0	0	1	0	0	0	1	0	0	0	0	1	0	0	0	1	3	1	1	3	3	3	3	3	3	3	1	3	3	1	1	3	3	1	3	3	3
259	0	0	0	0	1	0	0	0	0	0	1	0	0	1	0	0	0	1	3	1	1	1	1	3	3	3	3	3	3	3	3	3	1	1	3	1	3	3	3
260	0	0	0	0	1	0	0	0	1	0	0	0	0	1	0	0	0	3	3	3	3	3	3	3	3	3	3	3	3	3	3	1	3	3	3	3	3	3	3
261	0	0	0	0	1	0	0	0	0	0	1	0	0	1	0	0	0	3	3	3	3	3	3	3	3	3	3	3	2	3	3	1	3	3	3	3	3	3	3
262	0	0	0	0	1	0	0	0	1	0	0	1	0	0	0	0	0	3	3	3	3	3	3	3	3	3	3	3	3	3	3	3	3	3	3	3	3	3	3
263	0	0	0	0	1	0	0	0	0	0	1	0	0	1	0	0	0	3	3	3	3	3	3	3	3	3	3	3	3	3	3	1	3	3	3	3	3	3	3
264	0	0	0	0	1	0	0	0	1	0	0	1	0	0	0	0	0	3	3	3	3	3	3	3	3	3	3	3	2	3	3	1	3	3	3	3	3	3	3
265	0	0	0	0	1	0	0	0	0	0	1	0	1	0	0	0	0	1	1	1	1	1	1	1	1	1	1	1	1	1	3	1	1	1	1	1	1	1	1
266	0	0	0	0	1	0	0	0	0	0	1	0	1	0	0	0	0	1	1	1	1	1	1	1	1	1	1	1	1	1	3	1	1	1	1	1	1	1	1
267	1	0	0	0	1	0	0	0	1	0	0	0	0	1	0	0	0	1	3	1	1	3	2	3	3	3	3	3	2	3	3	1	1	3	3	1	3	3	3
268	1	0	0	0	1	0	0	0	0	1	0	1	0	0	0	0	0	1	1	1	1	3	3	3	3	3	3	3	3	3	3	1	1	3	3	1	3	3	3
269	1	0	0	0	1	0	0	0	0	1	0	1	0	0	0	0	0	3	3	3	3	3	3	3	3	3	3	3	2	3	3	3	3	3	3	3	3	3	3
270	1	0	0	0	1	0	0	0	0	1	0	0	0	1	0	0	0	3	3	3	3	3	3	3	3	3	3	3	3	3	3	3	3	3	3	3	3	3	3
271	1	0	0	0	1	0	0	0	0	1	0	0	0	1	0	0	0	3	3	3	3	3	3	3	3	3	3	3	2	3	3	3	3	3	3	3	3	3	1
272	1	0	0	0	1	0	0	0	0	1	0	1	0	0	0	0	0	3	3	3	3	3	3	3	3	3	3	3	2	3	3	3	3	3	3	3	3	3	3
273	1	0	0	0	1	0	0	0	0	1	0	0	0	0	0	1	0	1	1	1	1	1	1	3	3	3	3	1	1	1	3	1	1	1	1	1	3	3	3
274	1	0	0	0	1	0	0	0	1	0	0	0	1	0	0	0	0	1	3	3	2	3	3	3	3	3	3	3	1	3	3	1	3	3	3	3	3	3	3
275	0	0	0	0	1	0	0	0	1	0	0	0	0	1	0	0	0	1	3	1	1	3	2	3	3	3	3	3	3	3	3	1	1	3	3	1	3	3	3
276	0	0	0	0	1	0	0	0	1	0	0	0	0	1	0	0	0	3	3	3	3	3	3	3	3	3	3	3	3	3	3	1	3	3	3	3	3	3	3
277	0	0	0	0	1	0	0	0	1	0	0	1	0	0	0	0	0	1	1	1	1	1	1	1	1	1	1	1	1	1	3	1	1	1	1	1	1	1	1
278	1	0	0	0	0	1	0	0	1	0	0	0	0	0	0	1	0	3	3	3	3	3	3	3	3	3	3	3	3	3	3	3	3	3	3	3	3	3	3
279	1	0	0	0	0	1	0	0	0	1	0	1	0	0	0	0	0	1	3	1	1	1	2	3	1	3	3	1	1	3	3	1	1	1	1	1	3	3	1
280	1	0	0	0	0	1	0	0	0	0	1	0	0	1	0	0	0	1	1	3	3	3	3	3	3	3	3	3	3	3	3	1	3	3	3	3	3	3	3
281	1	0	0	0	0	1	0	0	0	0	1	0	0	0	0	0	1	1	1	3	3	3	3	3	3	3	3	3	3	3	3	1	3	3	3	3	3	3	1
282	1	0	0	0	0	1	0	0	0	0	1	0	0	1	0	0	0	2	1	3	3	3	3	3	3	3	3	3	3	3	3	1	3	3	3	3	3	3	1
283	0	0	0	0	0	1	0	0	0	1	0	0	0	0	0	1	0	1	3	3	1	3	3	3	3	3	3	1	3	3	3	1	1	3	3	1	3	3	3
284	1	0	0	0	0	1	0	0	1	0	0	1	0	0	0	0	0	3	3	3	3	3	3	3	3	3	3	3	3	3	3	3	3	3	3	3	3	3	3
285	1	0	0	0	0	1	0	0	0	0	1	0	0	1	0	0	0	3	3	2	3	3	3	3	3	3	3	3	3	3	3	1	3	3	3	3	3	3	3
286	0	0	0	0	0	1	0	0	1	0	0	0	1	0	0	0	0	1	1	1	1	1	3	1	1	1	3	1	1	1	3	1	1	1	1	1	3	3	1
287	0	0	0	0	0	1	0	0	0	0	1	0	1	0	0	0	0	1	1	1	1	1	1	1	1	1	2	1	1	1	3	1	1	1	1	1	1	1	1
288	0	0	0	0	0	1	0	0	1	0	0	1	0	0	0	0	0	3	1	3	3	3	3	3	3	3	3	3	3	3	3	1	3	3	3	3	3	3	1
289	0	0	0	0	0	1	0	0	0	0	1	0	0	1	0	0	0	3	3	3	3	3	3	3	3	3	3	3	3	3	3	1	3	3	3	3	3	3	3
290	0	0	0	0	0	1	0	0	0	0	1	0	1	0	0	0	0	1	1	1	1	3	1	1	1	1	3	1	1	1	3	1	1	1	1	1	3	3	3
291	0	0	0	0	0	1	0	0	0	1	0	1	0	0	0	0	0	1	1	3	1	3	3	3	3	3	3	3	3	3	3	1	1	3	3	1	3	3	3
292	1	0	0	0	0	1	0	0	0	1	0	1	0	0	0	0	0	3	3	1	3	3	3	3	3	3	3	3	3	3	3	3	3	1	3	3	3	3	3
293	1	0	0	0	0	1	0	0	0	1	0	1	0	0	0	0	0	2	3	1	1	3	3	3	3	3	3	3	3	3	3	3	1	1	3	1	3	3	3
294	0	0	0	0	0	1	0	0	1	0	0	0	0	0	0	1	0	1	1	3	1	3	1	3	3	3	3	1	3	3	3	1	1	3	3	1	3	3	3
295	0	0	0	0	0	1	0	0	1	0	0	0	1	0	0	0	0	1	1	1	1	1	2	3	3	3	3	3	3	3	3	3	1	1	3	1	3	3	3
296	0	0	0	0	0	1	0	0	0	0	1	0	1	0	0	0	0	1	1	1	1	3	1	1	1	1	2	1	1	1	3	1	1	1	1	1	1	1	1
297	0	0	0	0	0	1	0	0	0	0	1	0	1	0	0	0	0	1	1	1	1	1	1	1	1	1	2	1	1	1	3	1	1	1	1	1	1	1	1
298	0	0	0	0	0	1	0	0	1	0	0	0	0	1	0	0	0	3	3	3	3	3	3	3	3	3	3	3	3	3	3	3	3	3	3	3	3	3	3
299	0	0	0	0	0	1	0	0	1	0	0	1	0	0	0	0	0	3	3	3	3	3	3	3	3	3	3	3	3	3	3	3	3	3	3	3	3	3	3
300	0	0	0	0	0	1	0	0	0	1	0	0	0	0	0	1	0	1	1	3	3	3	3	3	3	3	3	2	3	3	3	1	3	3	3	3	3	3	1
301	0	0	0	0	0	1	0	0	0	0	1	0	1	0	0	0	0	1	1	1	1	1	1	1	1	1	2	1	1	1	3	1	1	1	1	1	1	1	1
302	0	0	0	0	0	1	0	0	1	0	0	1	0	0	0	0	0	3	3	3	3	3	3	3	3	3	3	3	3	3	3	1	3	3	3	3	3	3	3
303	0	0	0	0	0	1	0	0	1	0	0	0	0	1	0	0	0	3	3	3	3	3	3	3	3	3	3	3	3	3	3	3	3	3	3	3	3	3	3
304	0	0	0	0	0	1	0	0	1	0	0	0	0	1	0	0	0	3	3	3	3	3	3	3	3	3	3	3	3	3	3	3	3	3	3	3	3	3	3
305	0	0	0	0	0	1	0	0	0	0	1	0	0	1	0	0	0	3	3	1	3	3	3	3	3	3	3	3	3	3	3	3	3	3	3	3	3	3	3
306	0	0	0	0	0	1	0	0	0	0	1	0	0	1	0	0	0	3	3	3	3	3	3	3	3	3	3	3	3	3	3	3	3	3	3	3	3	3	3
307	0	0	0	0	0	1	0	0	0	0	1	0	0	1	0	0	0	3	3	3	3	3	3	3	3	3	3	3	3	3	3	3	3	3	3	3	3	3	3
308	0	0	0	0	0	1	0	0	1	0	0	0	0	1	0	0	0	3	3	3	3	3	3	3	3	3	3	3	3	3	3	1	3	3	3	3	3	3	3
309	0	0	0	0	0	1	0	0	1	0	0	0	0	1	0	0	0	3	3	2	3	3	3	3	3	3	3	3	3	3	3	3	3	3	3	3	3	3	3
310	0	0	0	0	0	1	0	0	1	0	0	0	0	0	1	0	0	1	1	1	1	1	1	1	1	1	2	1	1	1	3	1	1	1	1	1	1	1	1
311	0	0	0	0	0	1	0	0	0	0	1	0	0	1	0	0	0	3	3	3	3	3	3	3	3	3	3	3	3	3	3	1	3	3	3	3	3	3	3
312	0	0	0	0	0	1	0	0	1	0	0	0	1	0	0	0	0	3	1	1	1	3	3	3	3	3	3	3	3	3	3	3	3	1	3	3	3	3	3
313	0	0	0	0	0	1	0	0	1	0	0	0	0	1	0	0	0	3	3	3	3	3	3	3	3	3	3	3	3	3	3	3	3	3	3	3	3	3	3
314	0	0	0	0	0	1	0	0	1	0	0	1	0	0	0	0	0	1	1	1	1	1	2	2	1	1	3	1	1	1	3	1	1	1	1	3	1	3	1
315	0	0	0	0	0	1	0	0	0	0	1	0	0	1	0	0	0	3	3	3	3	3	3	3	3	3	3	3	3	3	3	1	3	3	3	3	3	3	3
316	0	0	0	0	0	1	0	0	1	0	0	0	0	1	0	0	0	3	3	3	3	3	3	3	3	3	3	3	3	3	3	3	3	3	3	3	3	3	3
317	0	0	0	0	0	1	0	0	1	0	0	1	0	0	0	0	0	3	3	3	3	3	3	3	3	3	3	3	3	3	3	1	3	3	3	3	3	3	3
318	0	0	0	0	0	1	0	0	1	0	0	0	0	1	0	0	0	1	3	3	1	3	3	3	3	3	3	3	3	3	3	3	3	3	3	3	3	3	3
319	0	0	0	0	0	1	0	0	1	0	0	0	0	1	0	0	0	3	3	1	3	3	3	3	3	3	3	3	3	3	3	3	3	3	3	3	3	3	3
320	0	0	0	0	0	1	0	0	1	0	0	0	0	1	0	0	0	3	1	3	2	3	3	3	3	3	3	3	3	3	3	1	3	3	3	3	3	3	3
321	0	0	0	0	0	1	0	0	0	1	0	1	0	0	0	0	0	1	1	1	1	1	3	1	1	1	2	1	1	3	3	1	1	1	1	1	1	1	1
322	0	0	0	0	0	1	0	0	1	0	0	0	0	0	0	0	1	1	1	3	3	3	3	3	3	3	3	3	3	3	3	1	3	3	3	3	3	3	1
323	0	0	0	0	0	1	0	0	0	0	1	0	0	0	0	0	1	1	1	3	3	3	3	3	3	3	3	3	3	3	3	1	3	3	3	3	3	3	1
324	1	0	0	0	0	1	0	0	1	0	0	0	0	0	1	0	0	1	1	1	1	1	1	3	1	1	2	1	1	3	3	1	1	1	1	3	3	1	1
325	1	0	0	0	0	1	0	0	0	1	0	1	0	0	0	0	0	1	3	3	1	3	1	3	3	3	3	1	3	3	3	1	1	3	3	1	3	3	1
326	1	0	0	0	0	1	0	0	1	0	0	0	0	0	1	0	0	1	1	1	1	1	1	2	1	1	2	1	1	1	3	1	1	1	1	1	1	1	1
327	0	0	0	0	0	1	0	0	1	0	0	1	0	0	0	0	0	3	3	3	3	3	3	3	3	3	3	3	3	3	3	3	3	3	3	3	3	3	3
328	1	0	0	0	0	1	0	0	0	0	1	0	0	1	0	0	0	1	1	3	2	3	3	3	3	3	3	3	3	3	3	1	3	3	3	3	3	3	1
329	1	0	0	0	0	1	0	0	0	0	1	0	0	1	0	0	0	1	1	3	1	3	3	3	3	3	3	3	3	3	3	1	3	3	3	3	3	3	1
330	1	0	0	0	0	1	0	0	1	0	0	0	0	1	0	0	0	1	1	3	2	3	3	3	3	3	3	3	3	3	3	1	3	3	3	3	3	3	1
331	0	0	0	0	0	1	0	0	1	0	0	0	0	0	0	1	0	2	3	3	3	3	3	3	3	3	3	3	3	3	3	1	3	3	3	3	3	3	1
332	0	0	0	0	0	1	0	0	1	0	0	0	0	0	0	0	1	3	3	3	3	3	3	3	3	3	3	3	3	3	3	1	3	3	3	3	3	3	3
333	0	0	0	0	0	1	0	0	1	0	0	0	0	0	0	0	1	3	3	3	3	3	3	3	3	3	3	3	3	3	3	3	3	3	3	3	3	3	3
334	0	0	0	0	0	1	0	0	0	1	0	0	1	0	0	0	0	1	1	1	1	1	3	3	3	3	3	3	3	3	3	3	1	1	3	1	3	3	3
335	0	0	0	0	0	1	0	0	0	1	0	1	0	0	0	0	0	1	3	3	1	3	1	3	3	3	3	1	3	3	3	1	1	3	3	1	3	3	1
336	1	0	0	0	0	1	0	0	1	0	0	0	1	0	0	0	0	3	3	3	3	1	3	3	3	3	3	1	3	3	3	3	3	1	3	3	3	3	3
337	1	0	0	0	0	1	0	0	1	0	0	1	0	0	0	0	0	1	1	3	2	3	3	3	3	3	3	3	3	3	3	3	3	3	3	3	3	3	1
338	1	0	0	0	0	1	0	0	1	0	0	0	0	0	0	1	0	3	3	3	3	3	3	3	3	3	3	3	3	3	3	3	3	3	3	3	3	3	3
339	1	0	0	0	0	1	0	0	1	0	0	1	0	0	0	0	0	3	3	3	3	3	3	3	3	3	3	3	3	3	3	3	3	3	3	3	3	3	3
340	1	0	0	0	0	1	0	0	1	0	0	0	0	0	0	0	1	3	3	3	3	3	3	3	3	3	3	3	3	3	3	1	3	3	3	3	3	3	3
341	0	0	0	0	0	1	0	0	0	1	0	0	0	1	0	0	0	3	3	3	3	3	3	3	3	3	3	3	3	3	3	1	3	3	3	3	3	3	3
342	1	0	0	0	0	1	0	0	1	0	0	0	0	0	0	1	0	3	3	3	3	3	3	3	3	3	3	3	3	3	3	3	3	3	3	3	3	3	3
343	1	0	0	0	0	1	0	0	0	1	0	1	0	0	0	0	0	1	3	3	3	3	3	3	3	3	3	3	3	3	3	1	3	3	3	3	3	3	1
344	1	0	0	0	0	1	0	0	1	0	0	1	0	0	0	0	0	1	1	3	1	3	1	3	2	3	3	1	3	3	3	3	3	3	3	3	3	3	1
345	1	0	0	0	0	1	0	0	1	0	0	0	0	0	1	0	0	1	1	1	1	1	1	2	1	1	2	1	1	1	3	1	1	1	1	1	1	1	1
346	1	0	0	0	0	1	0	0	0	0	1	0	0	0	0	1	0	3	3	3	3	3	3	3	3	3	3	3	3	3	3	3	3	3	3	3	3	3	3
347	1	0	0	0	0	1	0	0	0	0	1	0	0	1	0	0	0	3	3	3	3	3	3	3	3	3	3	3	3	3	3	3	3	3	3	3	3	3	3
348	1	0	0	0	0	1	0	0	0	0	1	0	1	0	0	0	0	3	3	3	3	3	3	3	3	3	3	3	3	3	3	3	3	3	3	3	3	3	3
349	1	0	0	0	0	1	0	0	0	1	0	0	0	0	0	1	0	1	1	1	1	1	1	2	1	1	2	1	1	1	3	1	1	1	1	1	1	1	1
350	1	0	0	0	0	1	0	0	1	0	0	1	0	0	0	0	0	3	3	3	3	3	3	3	3	3	3	3	3	3	3	3	3	1	3	3	3	3	3
351	1	0	0	0	0	1	0	0	1	0	0	0	0	0	0	1	0	3	3	3	3	3	3	3	3	3	3	3	3	3	3	3	3	3	3	3	3	3	3
352	1	0	0	0	0	1	0	0	1	0	0	0	0	0	0	1	0	3	3	1	3	3	3	3	3	3	3	3	3	3	3	3	3	3	3	3	3	3	3
353	1	0	0	0	0	1	0	0	1	0	0	1	0	0	0	0	0	3	3	3	3	3	3	3	3	3	3	3	3	3	3	3	3	3	3	3	3	3	3
354	1	0	0	0	0	1	0	0	0	1	0	0	1	0	0	0	0	1	1	1	1	1	1	1	1	1	2	1	1	1	3	1	1	1	1	1	1	1	1
355	0	0	0	0	0	1	0	0	0	0	1	0	1	0	0	0	0	1	1	1	1	1	1	1	1	3	3	3	1	1	3	1	1	1	3	1	3	3	1
356	0	0	0	0	0	1	0	0	0	0	1	0	1	0	0	0	0	1	1	1	1	3	1	1	1	3	3	3	1	1	3	1	1	1	3	1	3	3	1
357	1	0	0	0	0	1	0	0	1	0	0	0	0	0	0	1	0	3	3	3	3	3	3	3	3	3	3	3	3	3	3	3	3	3	3	3	3	3	3
358	1	0	0	0	0	1	0	0	1	0	0	0	1	0	0	0	0	1	1	1	1	1	1	1	1	1	2	1	1	1	3	1	1	1	1	1	1	1	1
359	0	0	0	0	0	1	0	0	0	1	0	0	1	0	0	0	0	1	1	1	1	1	1	1	1	3	3	3	1	3	3	1	1	1	3	1	3	3	3
360	1	0	0	0	0	1	0	0	1	0	0	1	0	0	0	0	0	1	1	1	1	1	1	2	1	1	2	1	1	1	3	1	1	1	1	1	1	1	1
361	1	0	0	0	0	1	0	0	0	0	1	0	0	1	0	0	0	1	1	1	1	1	1	2	1	1	2	1	1	1	3	1	1	1	1	1	1	1	1
362	1	0	0	0	0	1	0	0	1	0	0	0	0	1	0	0	0	3	3	3	3	3	3	3	3	3	3	3	3	3	3	3	3	3	3	3	3	3	3
363	1	0	0	0	0	1	0	0	1	0	0	1	0	0	0	0	0	3	3	3	3	3	3	3	3	3	3	3	3	3	3	3	3	3	3	3	3	3	3
364	1	0	0	0	0	1	0	0	0	1	0	1	0	0	0	0	0	1	1	3	1	3	3	3	1	3	3	1	3	3	3	1	1	3	3	3	3	3	1
365	1	0	0	0	0	1	0	0	0	1	0	0	0	0	0	1	0	3	3	3	3	3	3	3	3	3	3	3	3	3	3	1	3	3	3	3	3	3	3
366	1	0	0	0	0	1	0	0	0	1	0	0	0	1	0	0	0	3	3	3	3	3	3	3	3	3	3	3	3	3	3	3	3	3	3	3	3	3	3
367	1	0	0	0	0	1	0	0	0	1	0	0	0	1	0	0	0	3	3	3	3	3	3	3	3	3	3	3	3	3	3	3	3	3	3	3	3	3	3
368	1	0	0	0	0	1	0	0	0	1	0	0	0	0	0	1	0	3	3	3	3	3	3	3	3	3	3	2	3	3	3	1	3	3	3	3	3	3	3
369	1	0	0	0	0	1	0	0	1	0	0	0	0	1	0	0	0	3	3	3	3	3	3	3	3	3	3	3	3	3	3	3	3	3	3	3	3	3	3
370	1	0	0	0	0	1	0	0	1	0	0	0	0	1	0	0	0	3	3	3	1	3	3	3	3	3	3	3	3	3	3	3	3	3	3	3	3	3	3
371	0	0	0	0	0	1	0	0	0	0	1	0	1	0	0	0	0	1	1	1	1	3	3	1	1	1	3	1	1	3	3	1	1	1	3	1	3	3	1
372	1	0	0	0	0	1	0	0	0	0	1	0	1	0	0	0	0	1	1	1	1	3	1	1	1	3	3	3	1	1	3	1	1	1	3	1	3	3	3
373	1	0	0	0	0	1	0	0	1	0	0	0	1	0	0	0	0	1	1	1	1	3	1	1	1	1	2	1	1	1	3	1	1	1	1	1	1	1	1
374	1	0	0	0	0	1	0	0	1	0	0	0	0	0	0	1	0	3	3	3	3	3	3	3	3	3	3	3	3	3	3	1	3	3	3	3	3	3	3
375	1	0	0	0	0	1	0	0	1	0	0	0	0	0	0	1	0	3	3	3	3	3	3	3	3	3	3	3	3	3	3	3	3	3	3	3	3	3	3
376	1	0	0	0	0	1	0	0	1	0	0	1	0	0	0	0	0	3	3	3	3	3	3	3	3	3	3	3	3	3	3	3	3	3	3	3	3	3	3
377	1	0	0	0	0	1	0	0	1	0	0	0	1	0	0	0	0	1	1	1	1	3	1	1	1	1	2	1	1	1	3	1	1	1	1	1	1	1	1
378	1	0	0	0	0	1	0	0	1	0	0	1	0	0	0	0	0	3	3	3	3	3	3	3	3	3	3	3	3	3	3	1	3	3	3	3	3	3	3
379	1	0	0	0	0	1	0	0	1	0	0	1	0	0	0	0	0	3	3	3	3	3	3	3	3	3	3	3	3	3	3	1	3	3	3	3	3	3	3
380	1	0	0	0	0	1	0	0	1	0	0	0	0	0	1	0	0	3	3	3	3	3	3	3	3	3	3	3	3	3	3	1	3	3	3	3	3	3	3
381	1	0	0	0	0	1	0	0	0	1	0	1	0	0	0	0	0	1	1	1	1	1	3	3	3	2	3	1	1	3	3	1	1	1	1	1	3	3	1
382	0	0	0	0	0	1	0	0	1	0	0	1	0	0	0	0	0	1	1	1	1	1	1	2	1	1	2	1	1	1	3	1	1	1	1	1	1	1	1
383	1	0	0	0	0	1	0	0	1	0	0	0	0	1	0	0	0	3	3	3	3	3	3	3	3	3	3	3	3	3	3	3	3	3	3	3	3	3	3
384	1	0	0	0	0	1	0	0	1	0	0	0	0	0	0	1	0	3	3	1	3	3	3	3	3	3	3	3	3	3	3	3	3	1	3	3	3	3	3
385	1	0	0	0	0	1	0	0	1	0	0	0	0	0	0	0	1	3	3	3	3	3	3	3	3	3	3	3	3	3	3	1	3	3	3	3	3	3	3
386	0	0	0	0	0	1	0	0	0	0	1	0	0	1	0	0	0	3	3	1	3	3	3	3	3	3	3	3	3	3	3	1	3	1	3	3	3	3	3
387	0	0	0	0	0	1	0	0	0	0	1	0	0	0	0	0	1	3	3	3	3	3	3	3	3	3	3	3	3	3	3	1	3	3	3	3	3	3	3
388	0	0	0	0	0	1	0	0	0	0	1	0	0	1	0	0	0	3	3	2	3	3	3	3	3	3	3	3	3	3	3	1	3	3	3	3	3	3	3
389	0	0	0	0	0	1	0	0	1	0	0	1	0	0	0	0	0	3	1	1	3	1	3	3	3	3	3	3	3	3	3	3	3	1	3	3	3	3	3
390	0	0	0	0	0	1	0	0	0	0	1	0	0	0	0	0	1	3	3	3	3	3	3	3	3	3	3	3	3	3	3	1	3	3	3	3	3	3	3
391	0	0	0	0	0	1	0	0	1	0	0	0	0	0	0	1	0	3	3	3	3	3	3	3	3	3	3	3	3	3	3	3	3	3	3	3	3	3	3
392	0	0	0	0	0	1	0	0	1	0	0	0	0	1	0	0	0	3	3	3	3	3	3	3	3	3	3	3	3	3	3	1	3	3	3	3	3	3	3
393	1	0	0	0	0	0	1	0	1	0	0	0	1	0	0	0	0	3	3	3	3	3	3	3	3	3	3	3	3	3	3	3	3	3	3	3	3	3	3
394	1	0	0	0	0	0	1	0	1	0	0	0	0	0	0	0	1	3	3	3	3	3	3	3	3	3	3	3	3	3	3	1	3	3	3	3	3	3	3
395	1	0	0	0	0	0	1	0	1	0	0	0	0	1	0	0	0	1	1	1	1	1	1	3	1	1	3	1	1	3	3	1	1	1	1	3	1	3	3
396	1	0	0	0	0	0	1	0	0	1	0	0	1	0	0	0	0	1	1	1	1	1	1	2	1	1	1	1	1	1	3	1	1	1	1	1	1	1	1
397	0	0	0	0	0	0	1	0	1	0	0	1	0	0	0	0	0	3	3	3	3	3	3	3	3	3	3	3	3	3	3	3	3	3	3	3	3	3	3
398	0	0	0	0	0	0	1	0	1	0	0	0	1	0	0	0	0	1	1	1	1	1	1	2	1	1	2	1	1	1	3	1	1	1	1	1	1	1	1
399	0	0	0	0	0	0	1	0	0	0	1	0	0	1	0	0	0	3	3	3	3	3	3	3	3	3	3	3	3	3	3	3	3	3	3	3	3	3	3
400	0	0	0	0	0	0	1	0	0	1	0	0	0	0	0	0	1	3	3	3	3	3	3	3	3	3	3	3	3	3	3	3	3	3	3	3	3	3	3
401	1	0	0	0	0	0	1	0	1	0	0	0	1	0	0	0	0	1	1	1	1	3	3	3	3	3	3	1	3	3	3	3	1	3	3	1	3	3	1
402	1	0	0	0	0	0	1	0	1	0	0	0	0	0	0	0	1	3	3	3	3	3	3	3	3	3	3	3	3	3	3	3	3	3	3	3	3	3	3
403	1	0	0	0	0	0	1	0	0	0	1	0	0	1	0	0	0	1	1	1	1	1	1	3	1	3	3	1	1	3	3	1	1	1	1	3	1	3	1
404	1	0	0	0	0	0	1	0	1	0	0	0	0	0	0	0	1	3	3	3	3	3	3	3	3	3	3	3	3	3	3	1	3	3	3	3	3	3	3
405	1	0	0	0	0	0	1	0	1	0	0	0	0	1	0	0	0	3	3	3	3	3	3	3	3	3	3	3	3	3	3	1	3	3	3	3	3	3	3
406	1	0	0	0	0	0	1	0	1	0	0	0	0	1	0	0	0	3	3	3	3	3	3	3	3	3	3	3	3	3	3	3	3	3	3	3	3	3	3
407	0	0	0	0	0	0	1	0	1	0	0	1	0	0	0	0	0	3	3	3	3	3	3	3	3	3	3	3	3	3	3	3	3	3	3	3	3	3	3
408	0	0	0	0	0	0	1	0	1	0	0	0	0	0	0	0	1	1	1	1	1	1	1	3	3	3	3	1	1	1	3	1	1	1	1	1	3	3	1
409	0	0	0	0	0	0	1	0	1	0	0	0	0	1	0	0	0	1	1	1	1	1	1	3	3	3	3	1	1	1	3	1	1	1	1	1	3	3	1
410	0	0	0	0	0	0	1	0	1	0	0	0	1	0	0	0	0	3	3	3	2	3	3	3	3	3	3	3	3	3	3	3	3	3	3	3	3	3	3
411	0	0	0	0	0	0	1	0	1	0	0	0	1	0	0	0	0	1	1	1	1	1	1	2	1	1	3	1	1	1	3	3	1	1	1	1	1	1	1
412	0	0	0	0	0	0	1	0	0	0	1	0	0	1	0	0	0	3	3	3	3	3	3	3	3	3	3	3	3	3	3	1	3	3	3	3	3	3	3
413	1	0	0	0	0	0	1	0	1	0	0	0	0	1	0	0	0	3	3	3	3	3	3	3	3	3	3	3	3	3	3	1	3	3	3	3	3	3	3
414	1	0	0	0	0	0	1	0	1	0	0	0	0	1	0	0	0	3	3	3	3	3	3	3	3	3	3	3	3	3	3	1	3	3	3	3	3	3	3
415	1	0	0	0	0	0	1	0	1	0	0	0	0	1	0	0	0	3	3	3	3	3	3	3	3	3	3	3	3	3	3	3	3	3	3	3	3	3	3
416	1	0	0	0	0	0	1	0	1	0	0	1	0	0	0	0	0	3	3	3	3	3	3	3	3	3	3	3	3	3	3	3	3	3	3	3	3	3	3
417	1	0	0	0	0	0	1	0	1	0	0	0	0	1	0	0	0	3	3	3	3	3	3	3	3	3	3	3	3	3	3	3	3	3	3	3	3	3	3
418	0	0	0	0	0	0	1	0	0	0	1	0	0	1	0	0	0	3	3	3	3	3	3	3	3	3	3	3	3	3	3	1	3	3	3	3	3	3	3
419	0	0	0	0	0	0	1	0	0	1	0	0	0	0	0	1	0	3	3	3	3	3	3	3	3	3	3	3	3	3	3	3	3	3	3	3	3	3	3
420	0	0	0	0	0	0	1	0	1	0	0	0	0	1	0	0	0	3	3	3	3	3	3	3	3	3	3	3	3	3	3	3	3	3	3	3	3	3	3
421	0	0	0	0	0	0	1	0	1	0	0	0	0	1	0	0	0	1	3	3	3	3	3	3	3	3	3	3	3	3	3	1	3	3	3	3	3	3	3
422	0	0	0	0	0	0	1	0	1	0	0	0	0	0	0	0	1	3	3	3	3	3	3	3	3	3	3	3	3	3	3	3	3	3	3	3	3	3	3
423	0	0	0	0	0	0	1	0	1	0	0	0	1	0	0	0	0	1	1	3	1	3	3	3	3	3	3	3	3	3	3	3	3	3	3	3	3	3	3
424	1	0	0	0	0	0	1	0	1	0	0	0	0	1	0	0	0	3	3	3	3	3	3	3	3	3	3	3	3	3	3	3	3	3	3	3	3	3	3
425	1	0	0	0	0	0	1	0	1	0	0	0	0	0	0	0	1	3	3	3	3	3	3	3	3	3	3	3	3	3	3	3	3	3	3	3	3	3	3
426	0	0	0	0	0	0	1	0	1	0	0	0	0	0	0	0	1	3	3	3	3	3	3	3	3	3	3	3	3	3	3	3	3	3	3	3	3	3	3
427	0	0	0	0	0	0	1	0	1	0	0	0	0	0	0	0	1	3	3	3	3	3	3	3	3	3	3	3	3	3	3	3	3	3	3	3	3	3	3
428	0	0	0	0	0	0	1	0	0	0	1	0	1	0	0	0	0	3	3	1	3	1	3	1	1	1	2	1	1	3	3	1	3	1	1	1	1	1	1
429	1	0	0	0	0	0	1	0	0	0	1	0	0	1	0	0	0	3	3	3	3	3	3	3	3	3	3	3	3	3	3	3	3	3	3	3	3	3	1
430	1	0	0	0	0	0	1	0	0	0	1	0	0	1	0	0	0	3	3	3	1	3	1	3	3	3	3	3	3	3	3	3	3	3	3	3	3	3	3
431	1	0	0	0	0	0	1	0	0	0	1	0	0	1	0	0	0	1	1	3	3	3	3	3	3	1	3	3	3	3	3	3	1	3	3	3	1	3	3
432	1	0	0	0	0	0	1	0	1	0	0	0	0	1	0	0	0	3	3	3	3	3	3	3	3	3	3	3	3	3	3	3	3	3	3	3	3	3	3
433	1	0	0	0	0	0	1	0	0	0	1	0	0	0	0	1	0	3	3	3	3	3	3	3	3	3	3	3	3	3	3	1	3	3	3	3	3	3	3
434	1	0	0	0	0	0	1	0	0	0	1	1	0	0	0	0	0	3	3	3	3	3	3	3	3	3	3	3	3	3	3	3	3	3	3	3	3	3	3
435	1	0	0	0	0	0	1	0	1	0	0	0	1	0	0	0	0	1	1	1	1	1	1	3	2	3	3	1	1	1	3	1	1	1	1	1	3	3	3
436	1	0	0	0	0	0	1	0	1	0	0	1	0	0	0	0	0	1	1	3	3	3	3	3	3	3	3	3	3	3	3	3	3	3	3	3	3	3	3
437	1	0	0	0	0	0	1	0	0	0	1	1	0	0	0	0	0	3	3	3	3	3	3	3	3	3	3	1	3	3	3	1	3	3	3	3	3	3	1
438	1	0	0	0	0	0	1	0	0	0	1	1	0	0	0	0	0	3	3	3	3	3	3	3	3	3	3	3	3	3	3	3	3	3	3	3	3	3	3
439	1	0	0	0	0	0	1	0	1	0	0	0	1	0	0	0	0	3	3	3	3	3	3	3	3	3	3	3	3	3	3	3	3	3	3	3	3	3	3
440	1	0	0	0	0	0	1	0	1	0	0	0	0	0	1	0	0	3	3	3	3	3	3	3	3	3	3	3	3	3	3	1	3	3	3	3	3	3	3
441	1	0	0	0	0	0	1	0	1	0	0	0	0	0	0	1	0	3	3	3	2	3	3	3	3	3	3	3	3	3	3	1	3	3	3	3	3	3	3
442	1	0	0	0	0	0	1	0	1	0	0	0	0	0	0	0	1	3	3	3	3	3	3	3	3	3	3	3	3	3	3	1	3	3	3	3	3	3	3
443	1	0	0	0	0	0	1	0	1	0	0	0	0	1	0	0	0	3	3	3	3	3	3	3	3	3	3	3	3	3	3	1	3	3	3	3	3	3	1
444	1	0	0	0	0	0	1	0	0	0	1	0	0	1	0	0	0	1	1	3	1	3	3	3	3	3	3	3	3	3	3	3	3	3	3	3	3	3	3
445	1	0	0	0	0	0	1	0	1	0	0	1	0	0	0	0	0	3	1	1	1	1	1	3	1	3	3	1	1	3	1	1	1	1	1	1	3	3	1
446	1	0	0	0	0	0	1	0	1	0	0	0	0	1	0	0	0	1	1	1	1	1	1	3	1	1	2	1	1	1	3	1	1	1	1	3	1	1	1
447	1	0	0	0	0	0	1	0	1	0	0	0	0	0	0	0	1	3	3	3	3	3	3	3	3	3	3	3	3	3	3	1	3	3	3	3	3	3	3
448	1	0	0	0	0	0	1	0	0	0	1	0	0	1	0	0	0	3	3	3	3	3	3	3	3	3	3	3	3	3	3	3	3	3	3	3	3	3	3
449	1	0	0	0	0	0	1	0	1	0	0	0	0	0	0	1	0	3	3	3	3	3	3	3	3	3	3	3	3	3	3	1	3	3	3	3	3	3	3
450	1	0	0	0	0	0	1	0	1	0	0	1	0	0	0	0	0	3	3	3	3	3	3	3	3	3	3	3	3	3	3	3	3	3	3	3	3	3	3
451	1	0	0	0	0	0	1	0	1	0	0	1	0	0	0	0	0	3	3	3	3	3	3	3	3	3	3	3	3	3	3	1	3	3	3	3	3	3	3
452	1	0	0	0	0	0	1	0	1	0	0	0	0	0	1	0	0	3	3	3	3	3	3	3	3	3	3	3	3	3	3	1	3	3	3	3	3	3	3
453	1	0	0	0	0	0	1	0	1	0	0	0	1	0	0	0	0	1	1	1	1	1	1	2	1	1	2	1	1	1	3	1	1	1	1	1	1	1	1
454	1	0	0	0	0	0	1	0	1	0	0	1	0	0	0	0	0	1	1	3	3	3	3	3	3	3	3	1	3	3	3	1	3	3	3	3	3	3	1
455	1	0	0	0	0	0	1	0	1	0	0	0	0	1	0	0	0	3	3	3	3	3	3	3	3	3	3	3	3	3	3	1	3	3	3	3	3	3	3
456	1	0	0	0	0	0	1	0	0	0	1	0	0	0	0	1	0	3	3	3	3	3	3	3	3	3	3	3	3	3	3	1	3	3	3	3	3	3	3
457	1	0	0	0	0	0	1	0	0	0	1	0	0	1	0	0	0	3	3	3	3	3	3	3	3	3	3	3	3	3	3	3	3	3	3	3	3	3	3
458	1	0	0	0	0	0	1	0	0	1	0	0	0	0	0	0	1	3	3	3	3	3	3	3	3	3	3	3	3	3	3	1	3	3	3	3	3	3	3
459	1	0	0	0	0	0	1	0	1	0	0	0	1	0	0	0	0	1	1	1	1	1	1	2	1	1	1	1	1	1	3	1	1	1	1	1	1	1	1
460	1	0	0	0	0	0	1	0	1	0	0	0	0	1	0	0	0	3	3	3	3	3	3	3	3	3	3	3	3	3	3	3	3	3	3	3	3	3	3
461	1	0	0	0	0	0	1	0	1	0	0	0	0	1	0	0	0	3	1	3	3	3	3	3	3	3	3	3	3	3	3	3	3	3	3	3	3	3	1
462	1	0	0	0	0	0	1	0	0	0	1	0	0	0	0	0	1	3	3	3	3	3	3	3	3	3	3	3	3	3	3	3	3	3	3	3	3	3	3
463	1	0	0	0	0	0	1	0	0	0	1	1	0	0	0	0	0	1	3	3	1	3	1	3	3	3	3	2	3	1	3	1	1	3	3	1	3	3	3
464	1	0	0	0	0	0	1	0	1	0	0	0	1	0	0	0	0	1	1	1	1	1	1	1	1	1	1	1	1	3	3	1	1	1	1	1	1	1	1
465	1	0	0	0	0	0	1	0	1	0	0	0	0	1	0	0	0	1	1	1	1	1	1	3	1	3	3	1	1	3	3	1	1	1	1	1	3	3	1
466	1	0	0	0	0	0	1	0	1	0	0	0	0	0	0	1	0	1	3	3	1	3	1	3	3	3	3	2	3	1	3	1	1	3	3	1	3	3	3
467	1	0	0	0	0	0	1	0	1	0	0	0	0	1	0	0	0	3	3	1	3	3	3	3	3	3	3	3	3	3	3	3	3	3	3	3	3	3	3
468	1	0	0	0	0	0	1	0	1	0	0	0	0	1	0	0	0	3	3	3	3	3	3	3	3	3	3	3	3	3	3	3	3	3	3	3	3	3	3
469	1	0	0	0	0	0	1	0	1	0	0	0	0	0	0	0	1	3	3	3	3	3	3	3	3	3	3	3	3	3	3	3	3	3	3	3	3	3	3
470	1	0	0	0	0	0	1	0	0	0	1	0	0	0	0	1	0	3	3	3	3	3	3	3	3	3	3	3	3	3	3	1	3	3	3	3	3	3	3
471	1	0	0	0	0	0	1	0	0	0	1	1	0	0	0	0	0	3	3	3	3	3	3	3	3	3	3	3	3	3	3	3	3	3	3	3	3	3	3
472	1	0	0	0	0	0	1	0	0	0	1	0	0	0	0	0	1	3	3	3	3	3	3	3	3	3	3	3	3	3	3	3	3	3	3	3	3	3	3
473	1	0	0	0	0	0	1	0	1	0	0	0	0	1	0	0	0	1	1	3	1	3	3	3	3	3	3	3	3	3	3	1	3	3	3	3	3	3	1
474	1	0	0	0	0	0	1	0	0	0	1	1	0	0	0	0	0	1	1	3	3	3	3	3	3	3	3	3	3	3	3	1	3	3	3	3	3	3	3
475	1	0	0	0	0	0	1	0	0	0	1	0	0	0	0	0	1	3	3	3	3	3	3	3	3	3	3	3	3	3	3	3	3	3	3	3	3	3	3
476	1	0	0	0	0	0	1	0	1	0	0	0	1	0	0	0	0	1	1	1	1	1	2	3	1	1	2	1	1	3	3	1	1	1	1	1	1	1	1
477	1	0	0	0	0	0	1	0	1	0	0	0	0	1	0	0	0	3	3	3	3	3	3	3	3	3	3	3	3	3	3	1	3	3	3	3	3	3	3
478	1	0	0	0	0	0	1	0	0	0	1	0	0	0	1	0	0	3	3	3	3	3	3	3	3	3	3	3	3	3	3	1	3	3	3	3	3	3	3
479	1	0	0	0	0	0	1	0	1	0	0	0	0	0	0	0	1	3	3	3	3	3	3	3	3	3	3	3	3	3	3	1	3	3	3	3	3	3	3
480	1	0	0	0	0	0	1	0	1	0	0	0	1	0	0	0	0	1	1	1	1	1	1	1	1	1	2	1	1	1	3	1	1	1	1	1	1	1	1
481	1	0	0	0	0	0	1	0	1	0	0	0	0	0	0	0	1	3	1	3	3	3	3	3	3	3	3	3	3	3	3	3	3	3	3	3	3	3	3
482	1	0	0	0	0	0	1	0	1	0	0	0	0	1	0	0	0	3	3	3	3	3	3	3	3	3	3	3	3	3	3	1	3	3	3	3	3	3	3
483	1	0	0	0	0	0	1	0	1	0	0	0	1	0	0	0	0	1	3	3	1	3	2	3	3	3	3	3	3	3	3	1	3	3	3	1	3	3	3
484	1	0	0	0	0	0	1	0	0	1	0	0	0	1	0	0	0	1	1	1	1	1	1	2	1	1	2	1	1	1	3	1	1	1	1	1	1	1	1
485	1	0	0	0	0	0	1	0	0	1	0	0	0	1	0	0	0	3	3	3	3	3	3	3	3	3	3	3	3	3	3	1	3	3	3	3	3	3	3
486	1	0	0	0	0	0	1	0	0	1	0	0	0	0	1	0	0	3	1	3	3	3	3	3	3	3	3	3	3	3	3	1	3	3	3	3	3	3	3
487	0	0	0	0	0	0	1	0	1	0	0	0	0	0	0	0	1	2	1	3	3	3	3	3	3	3	3	3	3	3	3	3	3	3	3	3	3	3	1
488	0	0	0	0	0	0	1	0	1	0	0	1	0	0	0	0	0	3	1	3	3	3	3	3	3	3	3	3	3	3	3	3	3	1	3	3	3	3	1
489	0	0	0	0	0	0	1	0	1	0	0	0	1	0	0	0	0	2	1	3	3	3	3	3	3	3	3	3	3	3	3	3	3	3	3	3	3	3	1
490	0	0	0	0	0	0	1	0	1	0	0	0	1	0	0	0	0	1	3	3	3	3	3	3	2	3	3	1	3	1	3	1	1	3	3	1	3	3	3
491	0	0	0	0	0	0	1	0	0	0	1	0	0	0	0	1	0	1	1	3	3	3	3	3	3	3	3	3	3	3	3	1	3	3	3	3	3	3	3
492	0	0	0	0	0	0	1	0	1	0	0	0	0	1	0	0	0	3	3	3	3	3	3	3	3	3	3	3	3	3	3	1	3	3	3	3	3	3	3
493	1	0	0	0	0	0	1	0	1	0	0	1	0	0	0	0	0	3	1	3	3	3	3	3	3	3	3	3	3	3	3	1	3	3	3	3	3	3	3
494	0	0	0	0	0	0	1	0	1	0	0	1	0	0	0	0	0	3	3	3	3	3	3	3	3	3	3	3	3	3	3	1	3	3	3	3	3	3	3
495	0	0	0	0	0	0	1	0	1	0	0	0	0	0	1	0	0	3	3	3	3	3	3	3	3	3	3	3	3	3	3	1	3	3	3	3	3	3	3
496	0	0	0	0	0	0	1	0	1	0	0	0	0	0	0	1	0	1	1	1	3	3	3	3	3	3	3	3	3	3	3	3	3	3	3	3	3	3	1
497	0	0	0	0	0	0	1	0	1	0	0	0	0	0	0	1	0	3	3	1	3	3	3	3	3	3	3	3	3	3	3	3	3	3	3	3	3	3	1
498	0	0	0	0	0	0	1	0	1	0	0	0	0	0	0	1	0	3	3	1	3	3	3	3	3	3	3	3	3	3	3	3	3	3	3	3	3	3	3
499	0	0	0	0	0	0	1	0	1	0	0	0	1	0	0	0	0	1	1	1	1	1	1	1	1	1	2	1	1	1	3	1	1	3	1	1	1	1	1
500	0	0	0	0	0	0	1	0	1	0	0	0	1	0	0	0	0	1	1	1	1	3	1	1	1	1	2	1	1	1	1	1	1	1	1	1	1	1	1
501	1	0	0	0	0	0	1	0	1	0	0	0	1	0	0	0	0	1	1	1	1	1	1	1	1	3	3	1	1	1	3	1	1	1	3	1	3	3	3
502	1	0	0	0	0	0	1	0	0	0	1	0	1	0	0	0	0	1	1	1	1	1	1	1	1	1	2	1	1	1	3	1	1	1	1	1	1	1	1
503	1	0	0	0	0	0	1	0	1	0	0	0	0	1	0	0	0	3	3	3	3	3	3	3	3	3	3	3	3	3	3	1	3	3	3	3	3	3	1
504	0	0	0	0	0	0	1	0	1	0	0	1	0	0	0	0	0	3	3	3	3	3	3	3	3	3	3	3	3	3	3	3	3	3	3	3	3	3	3
505	0	0	0	0	0	0	1	0	1	0	0	1	0	0	0	0	0	3	3	3	1	3	3	3	3	3	3	1	3	3	3	1	3	3	3	3	3	3	1
506	0	0	0	0	0	0	1	0	0	0	1	0	0	1	0	0	0	3	3	3	3	3	3	3	3	3	3	3	3	3	3	1	3	3	3	3	3	3	3
507	0	0	0	0	0	0	1	0	0	0	1	0	1	0	0	0	0	3	3	3	3	3	3	3	3	3	3	3	3	3	3	1	3	3	3	3	3	3	3
508	0	0	0	0	0	0	1	0	1	0	0	0	0	1	0	0	0	3	3	1	3	3	3	3	3	3	3	3	3	3	3	3	3	3	3	3	3	3	3
509	0	0	0	0	0	0	1	0	1	0	0	0	0	1	0	0	0	1	1	1	3	3	3	3	3	3	3	3	3	3	3	3	3	3	3	3	3	3	1
510	0	0	0	0	0	0	1	0	0	0	1	1	0	0	0	0	0	1	1	1	1	3	3	1	1	1	2	1	1	3	3	1	1	1	1	1	1	1	1
511	0	0	0	0	0	0	1	0	1	0	0	0	0	1	0	0	0	3	3	3	3	3	3	3	3	3	3	3	3	3	3	3	3	3	3	3	3	3	3
512	0	0	0	0	0	0	1	0	1	0	0	1	0	0	0	0	0	1	1	3	1	3	2	3	3	3	3	3	3	3	3	1	1	3	3	1	3	3	3
513	0	0	0	0	0	0	1	0	0	0	1	0	0	0	1	0	0	3	3	3	3	3	3	3	3	3	3	3	3	3	3	1	3	3	3	3	3	3	3
514	0	0	0	0	0	0	1	0	0	0	1	0	0	1	0	0	0	1	1	1	1	1	3	3	1	1	2	1	1	3	3	1	1	1	1	1	1	1	3
515	0	0	0	0	0	0	1	0	0	0	1	0	0	1	0	0	0	3	3	3	3	3	3	3	3	3	3	3	3	3	3	1	3	3	3	3	3	3	3
516	0	0	0	0	0	0	1	0	0	0	1	0	1	0	0	0	0	1	1	1	1	1	1	2	1	1	2	1	1	1	3	1	1	1	1	1	1	1	1
517	0	0	0	0	0	0	1	0	0	0	1	0	0	1	0	0	0	3	3	3	1	3	3	3	3	3	3	3	3	3	3	1	3	3	3	3	3	3	3
518	0	0	0	0	0	0	1	0	0	0	1	0	0	0	0	1	0	3	3	3	3	3	3	3	3	3	3	3	3	3	3	1	3	3	3	3	3	3	3
519	1	0	0	0	0	0	0	1	1	0	0	0	0	0	1	0	0	1	1	1	1	1	1	2	1	1	2	1	1	1	3	1	1	1	1	1	1	1	1
520	1	0	0	0	0	0	0	1	1	0	0	1	0	0	0	0	0	2	3	3	1	3	3	3	3	3	2	3	3	3	3	1	3	3	3	3	3	3	3
521	0	0	0	0	0	0	0	1	0	1	0	1	0	0	0	0	0	1	3	3	1	3	3	3	3	3	2	1	3	3	3	1	3	3	3	1	3	3	1
522	1	0	0	0	0	0	0	1	1	0	0	1	0	0	0	0	0	3	3	3	3	3	3	3	3	3	3	3	3	3	3	1	3	3	3	3	3	3	3
523	1	0	0	0	0	0	0	1	1	0	0	1	0	0	0	0	0	1	1	3	1	3	3	3	3	3	3	3	3	3	3	3	3	3	3	3	3	3	1
524	1	0	0	0	0	0	0	1	1	0	0	0	0	1	0	0	0	1	1	1	1	1	3	2	1	1	2	1	1	3	3	1	1	1	1	1	1	1	1
525	1	0	0	0	0	0	0	1	1	0	0	0	1	0	0	0	0	3	3	3	3	3	3	3	3	3	3	3	3	3	3	1	3	3	3	3	3	3	3
526	0	0	0	0	0	0	0	1	1	0	0	0	0	0	1	0	0	1	1	1	1	1	1	2	1	1	2	1	3	1	3	1	1	1	1	1	1	1	1
527	0	0	0	0	0	0	0	1	0	0	1	0	1	0	0	0	0	1	1	1	1	1	1	1	1	1	2	1	1	1	3	1	1	1	1	1	1	1	1
528	0	0	0	0	0	0	0	1	0	1	0	1	0	0	0	0	0	3	3	3	3	3	3	3	3	3	3	3	3	3	3	1	3	3	3	3	3	3	3
529	0	0	0	0	0	0	0	1	0	1	0	0	0	1	0	0	0	1	1	1	1	1	3	2	1	1	2	1	3	3	3	1	1	1	1	1	1	1	1
530	0	0	0	0	0	0	0	1	1	0	0	0	0	1	0	0	0	1	1	1	1	1	3	3	1	1	2	1	3	3	3	1	1	1	1	1	1	1	1
531	0	0	0	0	0	0	0	1	1	0	0	0	1	0	0	0	0	1	1	3	3	3	3	3	3	3	3	3	3	3	3	3	3	3	3	3	3	3	1
532	0	0	0	0	0	0	0	1	1	0	0	0	0	0	0	1	0	1	1	3	3	3	3	3	3	3	3	3	3	3	3	3	3	3	3	3	3	3	1
533	1	0	0	0	0	0	0	1	1	0	0	0	1	0	0	0	0	1	1	1	1	1	1	2	1	1	2	1	3	1	3	1	1	1	1	1	1	1	1
534	1	0	0	0	0	0	0	1	1	0	0	0	0	0	0	1	0	3	3	3	3	3	3	3	3	3	3	3	3	3	3	3	3	3	3	3	3	3	3
535	1	0	0	0	0	0	0	1	1	0	0	1	0	0	0	0	0	3	3	3	3	3	3	3	3	3	3	3	3	3	3	3	3	3	3	3	3	3	3
536	1	0	0	0	0	0	0	1	1	0	0	0	0	1	0	0	0	3	3	3	3	3	3	3	3	3	3	3	3	3	3	3	3	3	3	3	3	3	3
537	1	0	0	0	0	0	0	1	1	0	0	1	0	0	0	0	0	3	3	3	1	3	3	3	3	3	3	3	3	3	3	3	1	3	3	1	3	3	3
538	1	0	0	0	0	0	0	1	1	0	0	0	0	0	1	0	0	1	1	1	1	1	1	2	1	1	2	1	3	1	3	1	1	1	1	1	1	1	1
539	1	0	0	0	0	0	0	1	1	0	0	0	0	0	0	0	1	3	3	3	3	3	3	3	3	3	3	3	3	3	3	3	3	3	3	3	3	3	3
540	1	0	0	0	0	0	0	1	0	0	1	0	1	0	0	0	0	1	1	1	1	1	1	1	1	1	2	1	1	1	3	1	1	1	1	1	1	1	1
541	0	0	0	0	0	0	0	1	0	1	0	0	1	0	0	0	0	1	1	1	1	3	1	1	1	1	2	3	1	1	3	1	1	1	1	1	1	1	1
542	0	0	0	0	0	0	0	1	0	0	1	0	1	0	0	0	0	3	3	3	3	3	3	3	3	3	3	3	3	3	3	1	3	3	3	3	3	3	3
543	0	0	0	0	0	0	0	1	0	0	1	1	0	0	0	0	0	3	1	3	1	3	1	3	3	3	3	3	3	3	3	1	1	3	3	3	3	3	3
544	1	0	0	0	0	0	0	1	1	0	0	1	0	0	0	0	0	1	3	3	3	3	3	3	3	3	3	2	1	1	3	1	3	3	3	1	3	3	3
545	1	0	0	0	0	0	0	1	1	0	0	0	0	0	1	0	0	1	3	3	3	3	3	3	3	1	2	1	3	3	3	1	3	3	1	3	1	1	1
546	0	0	0	0	0	0	0	1	1	0	0	1	0	0	0	0	0	1	1	3	1	3	3	3	3	3	3	3	3	3	3	3	3	3	3	3	3	3	3
547	0	0	0	0	0	0	0	1	1	0	0	0	0	0	0	1	0	1	3	3	1	3	3	3	3	3	3	3	3	3	3	3	1	3	3	1	3	3	3
548	0	0	0	0	0	0	0	1	1	0	0	0	0	0	1	0	0	1	1	1	1	1	1	2	1	1	1	1	1	1	3	1	1	1	1	1	1	1	1
549	0	0	0	0	0	0	0	1	1	0	0	0	0	0	1	0	0	1	3	3	1	3	3	3	3	3	3	3	3	3	3	1	1	3	3	1	1	3	3
550	0	0	0	0	0	0	0	1	1	0	0	0	0	0	0	1	0	1	1	3	1	3	3	3	3	3	3	3	3	3	3	1	1	3	3	1	3	3	1
551	0	0	0	0	0	0	0	1	1	0	0	0	0	1	0	0	0	3	3	3	1	3	3	3	3	3	3	3	3	3	3	1	1	3	3	1	3	3	1
552	0	0	0	0	0	0	0	1	1	0	0	0	1	0	0	0	0	1	1	1	1	1	1	1	1	1	1	1	1	1	3	1	1	1	1	1	1	1	1
553	1	0	0	0	0	0	0	1	1	0	0	0	0	1	0	0	0	3	3	3	3	3	3	3	3	3	3	3	3	3	3	1	3	3	3	3	3	3	3
554	1	0	0	0	0	0	0	1	1	0	0	0	0	1	0	0	0	3	3	3	3	3	3	3	3	3	3	3	3	3	3	1	3	3	3	3	3	3	3
555	1	0	0	0	0	0	0	1	1	0	0	1	0	0	0	0	0	1	1	3	3	3	3	3	3	3	3	3	3	3	3	3	3	3	3	3	3	3	1
556	1	0	0	0	0	0	0	1	1	0	0	0	0	0	0	1	0	3	3	3	3	3	3	3	3	3	3	3	3	3	3	1	3	3	3	3	3	3	3
557	1	0	0	0	0	0	0	1	1	0	0	0	0	1	0	0	0	3	3	3	3	3	3	3	3	3	3	3	3	3	3	3	3	3	3	3	3	3	3
558	0	0	0	0	0	0	0	1	0	0	1	0	1	0	0	0	0	3	3	3	3	3	3	3	3	3	3	3	3	3	3	3	3	3	3	3	3	3	3
559	0	0	0	0	0	0	0	1	1	0	0	1	0	0	0	0	0	3	3	3	3	3	3	3	3	3	3	3	3	3	3	3	3	3	3	3	3	3	3
560	1	0	0	0	0	0	0	1	1	0	0	1	0	0	0	0	0	3	3	3	3	3	3	3	3	3	3	3	3	3	3	1	3	3	3	3	3	3	3
561	1	0	0	0	0	0	0	1	1	0	0	1	0	0	0	0	0	1	1	3	1	3	1	3	3	3	3	3	3	3	3	1	1	3	3	1	3	3	3
562	1	0	0	0	0	0	0	1	1	0	0	0	0	1	0	0	0	3	3	3	3	3	3	3	3	3	3	3	3	3	3	1	3	3	3	3	3	3	3
563	1	0	0	0	0	0	0	1	1	0	0	0	0	0	0	0	1	3	3	3	3	3	3	3	3	3	3	3	3	3	3	3	3	3	3	3	3	3	3
564	1	0	0	0	0	0	0	1	1	0	0	0	1	0	0	0	0	3	1	3	3	3	3	3	3	3	3	3	3	3	3	3	3	3	3	3	3	3	3
565	1	0	0	0	0	0	0	1	1	0	0	0	1	0	0	0	0	3	1	1	1	3	1	3	3	3	3	3	3	3	3	3	1	3	3	1	3	3	3
566	1	0	0	0	0	0	0	1	1	0	0	0	0	0	0	1	0	1	1	1	1	1	1	3	1	3	1	1	3	3	3	1	1	1	1	3	1	3	1
567	1	0	0	0	0	0	0	1	1	0	0	0	1	0	0	0	0	1	1	1	1	1	1	1	1	1	2	1	1	1	3	1	1	1	1	1	1	1	3
568	1	0	0	0	0	0	0	1	1	0	0	0	0	1	0	0	0	3	3	3	3	3	3	3	3	3	3	3	3	3	3	1	3	3	3	3	3	3	3
569	1	0	0	0	0	0	0	1	1	0	0	0	0	0	1	0	0	3	3	3	3	3	3	3	3	3	3	3	3	3	3	1	3	3	3	3	3	3	3
570	0	0	0	0	0	0	0	1	0	1	0	0	0	1	0	0	0	3	1	1	3	3	3	3	3	3	3	3	3	3	3	3	3	3	3	3	3	3	3
571	0	0	0	0	0	0	0	1	0	1	0	0	0	1	0	0	0	3	3	3	3	3	3	3	3	3	3	3	3	3	3	1	3	3	3	3	3	3	3
572	1	0	0	0	0	0	0	1	0	1	0	0	0	1	0	0	0	3	3	3	3	3	3	3	3	3	3	3	3	3	3	3	3	3	3	3	3	3	3
573	0	0	0	0	0	0	0	1	1	0	0	1	0	0	0	0	0	3	3	3	3	3	3	3	3	3	3	3	3	3	3	1	3	3	3	3	3	3	3
574	0	0	0	0	0	0	0	1	1	0	0	0	0	1	0	0	0	3	3	3	3	3	3	3	3	3	3	3	3	3	3	1	3	3	3	3	3	3	3
575	1	0	0	0	0	0	0	1	1	0	0	0	0	0	1	0	0	3	3	3	3	3	3	3	3	3	3	3	3	3	3	3	3	3	3	3	3	3	3
576	1	0	0	0	0	0	0	1	1	0	0	0	0	0	0	0	1	3	3	3	3	3	3	3	3	3	3	3	3	3	3	1	3	3	3	3	3	3	3
577	1	0	0	0	0	0	0	1	0	0	1	0	0	0	0	0	1	1	3	3	1	3	3	3	3	3	3	3	3	3	3	3	1	3	3	1	3	3	3
578	1	0	0	0	0	0	0	1	0	1	0	0	1	0	0	0	0	1	1	1	1	1	1	1	1	1	2	1	1	1	3	1	1	1	1	1	1	1	1
579	0	0	0	0	0	0	0	1	1	0	0	1	0	0	0	0	0	3	3	3	3	3	3	3	3	3	3	3	3	3	3	3	3	3	3	3	3	3	3
580	0	0	0	0	0	0	0	1	1	0	0	0	0	0	0	0	1	3	3	3	3	3	3	3	3	3	3	3	3	3	3	1	3	3	3	3	3	3	3
581	0	0	0	0	0	0	0	1	1	0	0	0	0	0	0	1	0	3	3	3	3	3	3	3	3	3	3	3	3	3	3	1	3	3	3	3	3	3	3
582	0	0	0	0	0	0	0	1	0	0	1	0	0	0	0	1	0	3	3	3	3	3	3	3	3	3	3	3	3	3	3	1	3	3	3	3	3	3	3
583	0	0	0	0	0	0	0	1	0	1	0	1	0	0	0	0	0	3	3	3	3	3	3	3	3	3	3	3	3	3	3	1	3	3	3	3	3	3	3
584	1	0	0	0	0	0	0	1	0	0	1	1	0	0	0	0	0	3	3	3	3	3	3	3	3	3	3	3	3	3	3	1	3	3	3	3	3	3	3
585	1	0	0	0	0	0	0	1	1	0	0	0	1	0	0	0	0	1	1	1	1	1	3	1	3	3	3	1	1	3	3	1	1	1	1	1	3	3	1
586	1	0	0	0	0	0	0	1	1	0	0	0	1	0	0	0	0	1	1	3	3	3	3	3	3	3	3	3	3	3	3	3	3	3	3	3	3	3	1
587	1	0	0	0	0	0	0	1	1	0	0	0	0	1	0	0	0	1	1	1	1	1	1	2	1	1	1	1	1	1	3	1	1	1	1	1	1	1	1
588	1	0	0	0	0	0	0	1	1	0	0	0	1	0	0	0	0	1	1	1	1	1	1	1	2	1	1	1	1	1	3	1	1	1	1	1	3	1	1
589	1	0	0	0	0	0	0	1	1	0	0	0	1	0	0	0	0	1	1	1	1	1	1	1	1	1	3	3	1	1	3	1	1	1	1	1	1	3	3
590	0	0	0	0	0	0	0	1	1	0	0	0	0	1	0	0	0	1	1	1	1	1	1	2	1	1	1	1	3	1	3	1	1	1	1	1	1	1	1
591	1	0	0	0	0	0	0	1	1	0	0	0	1	0	0	0	0	1	1	1	1	1	1	1	1	1	2	1	1	1	1	1	1	1	1	1	1	1	1
592	1	0	0	0	0	0	0	1	1	0	0	0	1	0	0	0	0	1	1	1	1	1	1	1	1	1	2	1	1	1	3	1	1	1	1	1	1	1	1
593	1	0	0	0	0	0	0	1	1	0	0	0	0	1	0	0	0	1	3	3	3	3	3	3	3	3	3	3	3	3	3	1	3	3	3	3	3	3	3
594	1	0	0	0	0	0	0	1	1	0	0	0	1	0	0	0	0	1	3	3	1	1	3	3	3	3	3	3	3	3	3	3	3	3	3	3	3	3	3
595	1	0	0	0	0	0	0	1	1	0	0	1	0	0	0	0	0	1	1	3	1	3	3	3	3	3	3	3	3	3	3	3	3	3	3	3	3	3	1
596	1	0	0	0	0	0	0	1	1	0	0	0	0	1	0	0	0	3	3	3	1	3	3	3	3	3	3	3	3	3	3	1	3	3	3	3	3	3	3
597	0	0	0	0	0	0	0	1	0	0	1	0	0	1	0	0	0	3	3	3	3	3	3	3	2	2	3	1	3	3	3	3	3	3	3	1	3	3	3
598	1	0	0	0	0	0	0	1	0	0	1	0	0	1	0	0	0	3	3	3	3	3	3	3	3	3	3	3	3	3	3	1	3	3	3	3	3	3	3
599	0	0	0	0	0	0	0	1	0	1	0	0	0	0	1	0	0	1	1	1	1	1	1	1	1	1	2	1	1	1	1	1	1	1	1	1	1	1	1
600	0	0	0	0	0	0	0	1	0	1	0	1	0	0	0	0	0	1	3	3	1	3	3	3	3	3	3	3	3	3	3	1	1	3	3	1	3	3	3
601	1	0	0	0	0	0	0	1	1	0	0	0	1	0	0	0	0	2	1	3	1	3	3	3	3	3	3	3	3	3	3	3	1	3	3	3	3	3	1
602	1	0	0	0	0	0	0	1	1	0	0	0	1	0	0	0	0	1	1	1	1	1	1	1	1	3	2	1	1	3	3	1	1	1	1	1	1	1	1
603	1	0	0	0	0	0	0	1	1	0	0	0	1	0	0	0	0	1	1	1	1	1	1	1	1	1	2	1	1	1	1	1	1	1	1	1	1	1	1
604	0	0	0	0	0	0	0	1	0	0	1	1	0	0	0	0	0	1	1	3	1	3	3	3	3	3	3	3	3	3	3	1	3	3	3	3	3	3	1
605	0	0	0	0	0	0	0	1	1	0	0	0	0	1	0	0	0	3	3	3	3	3	3	3	3	3	3	3	3	3	3	1	3	3	3	3	3	3	3
606	0	0	0	0	0	0	0	1	1	0	0	1	0	0	0	0	0	3	3	3	3	3	3	3	3	3	3	3	3	3	3	1	3	3	3	3	3	3	3
607	0	0	0	0	0	0	0	1	1	0	0	0	1	0	0	0	0	1	1	1	1	3	3	1	1	2	2	1	1	3	3	1	1	1	1	1	1	1	1

## Sheet: Algorithm results
	Algorithm	Antibiotic	Accuracy	Precision	Recall	F score	AUC		Algorithm	Antibiotic	Accuracy	Precision	Recall	F score	AUC
	DT	Amikacin	0.8279	0.6295	0.6314	0.6304	0.8216		KNN	Amikacin	0.7787	0.8337	0.7787	0.7878	0.8944
		Amoxicillin/clavulanic acid	0.918	0.914	0.977	0.9444	0.8742			Amoxicillin/clavulanic acid	0.89	0.91	0.89	0.89	0.9255
		Ampicillin	0.9918	0.9917	1	0.9959	0.75			Ampicillin	0.96	0.98	0.96	0.97	0.8967
		Cefazolin	0.918	0.661	0.7625	0.6784	0.866			Cefazolin	0.9426	0.9625	0.9426	0.9487	0.9826
		Cefepime	0.918	0.6331	0.6229	0.627	0.8618			Cefepime	0.9508	0.9433	0.9508	0.947	0.9566
		Cefixime	0.9754	0.977	0.9884	0.9827	0.9664			Cefixime	0.98	0.98	0.98	0.98	0.994
		Cefoxitin	0.9016	0.9286	0.9028	0.9155	0.9014			Cefoxitin	0.92	0.92	0.92	0.92	0.955
		Ceftazidime	0.959	0.6413	0.642	0.6415	0.7996			Ceftazidime	0.9672	0.9592	0.9672	0.9632	0.9767
		Ceftriaxone	0.9672	0.9674	0.9889	0.978	0.9476			Ceftriaxone	0.96	0.96	0.96	0.96	0.9938
		Cefuroxime	0.959	0.886	0.9177	0.9011	0.9511			Cefuroxime	0.9016	0.9126	0.9016	0.906	0.9617
		Cefuroxime axetil	1	1	1	1	1			Cefuroxime axetil	0.96	0.93	0.97	0.95	0.99
		Ciprofloxacin	0.8279	0.5551	0.5787	0.5656	0.7382			Ciprofloxacin	0.8197	0.8847	0.8197	0.8493	0.8958
		Colistin	0.7705	0.6111	0.6111	0.6111	0.7193			Colistin	0.74	0.75	0.74	0.74	0.7794
		Ertapenem	0.9754	0.9688	0.9841	0.9764	0.9751			Ertapenem	0.93	0.94	0.93	0.93	0.9652
		Fosfomycin	0.9262	0.9747	0.9167	0.9448	0.935			Fosfomycin	0.94	0.95	0.94	0.94	0.9815
		Gentamicin	0.7541	0.5068	0.5073	0.5069	0.6777			Gentamicin	0.7869	0.8069	0.7869	0.7967	0.9135
		Imipenem	0.9344	0.7439	0.9566	0.7946	0.9612			Imipenem	0.8525	0.8772	0.8525	0.8597	0.9297
		Meropenem	0.8934	0.7744	0.7744	0.7744	0.8586			Meropenem	0.8689	0.8857	0.8689	0.8725	0.9495
		Nitrofurantion	0.8934	0.6969	0.7572	0.7212	0.9292			Nitrofurantion	0.9262	0.9278	0.9262	0.9241	0.959
		Piperacillin/tazobactam	0.8361	0.732	0.7286	0.7302	0.8121			Piperacillin/tazobactam	0.8934	0.8979	0.8934	0.8941	0.9636
		Tigecycline	0.8033	0.6355	0.6435	0.6354	0.8162			Tigecycline	0.8197	0.8529	0.8197	0.8319	0.9161
		Trimethoprim/sulfamethoxazole	0.8197	0.8354	0.88	0.8571	0.798			Trimethoprim/sulfamethoxazole	0.81	0.82	0.81	0.81	0.876
		MEDIAN	0.89865	0.784736	0.807809	0.791482	0.861832			MEDIAN	0.890827	0.903836	0.891282	0.894136	0.938923
	Algorithm	Antibiotic	Accuracy	Precision	Recall	F score	AUC		Algorithm	Antibiotic	Accuracy	Precision	Recall	F score	AUC
	SVC	Amikacin	0.8607	0.8634	0.8607	0.8619	0.9447		RF	Amikacin	0.8197	0.8333	0.8197	0.823	0.9314
		Amoxicillin/clavulanic acid	0.9262	0.8	0.9333	0.8615	0.971			Amoxicillin/clavulanic acid	0.9344	0.871	0.7714	1	0.9798
		Ampicillin	0.9918	0	0	0	0.9339			Ampicillin	0.9836	0	0	0	0.9833
		Cefazolin	0.959	0.9607	0.959	0.9595	0.9875			Cefazolin	0.9672	0.9705	0.9672	0.9685	0.9905
		Cefixime	0.9918	0.973	1	0.9863	0.9987			Cefixime	0.9754	0.9565	0.9167	1	1
		Cefoxitin	0.9426	0.8909	0.98	0.9333	0.9853			Cefoxitin	0.9262	0.9159	0.98	0.8596	0.9875
		Ceftazidime	0.9672	0.9593	0.9672	0.9628	0.6891			Ceftazidime	0.959	0.9514	0.959	0.9543	0.9319
		Ceftriaxone	0.9754	0.9677	0.9375	0.9524	0.9934			Ceftriaxone	0.9754	0.9524	0.9375	0.9677	0.9807
		Cefuroxime	0.9508	0.9501	0.9508	0.9504	0.9792			Cefuroxime	0.959	0.9585	0.959	0.9582	0.9637
		Cefuroxime axetil	0.9918	0.9677	1	0.9836	1			Cefuroxime axetil	1	1	1	1	1
		Cepefime	0.9426	0.9347	0.9426	0.9386	0.8034			Cepefime	0.9508	0.9354	0.9508	0.943	0.9564
		Ciprofloxacin	0.877	0.87	0.877	0.8735	0.903			Ciprofloxacin	0.8852	0.8707	0.8852	0.8779	0.932
		Colistin	0.7131	0.8769	0.6786	0.7651	0.8131			Colistin	0.7213	0.7875	0.7326	0.8514	0.7825
		Ertapenem	0.9344	0.9286	0.9286	0.9286	0.9854			Ertapenem	0.9836	0.9828	0.9661	1	0.9995
		Fosfomycin	0.959	0.8936	1	0.9438	0.9664			Fosfomycin	0.9344	0.8974	0.9211	0.875	0.979
		Gentamicin	0.8689	0.8618	0.8689	0.8653	0.9514			Gentamicin	0.8525	0.8479	0.8525	0.849	0.9638
		Imipenem	0.9262	0.916	0.9262	0.918	0.8848			Imipenem	0.9262	0.929	0.9262	0.925	0.93
		Meropenem	0.918	0.9169	0.918	0.9116	0.9662			Meropenem	0.9426	0.9417	0.9426	0.9415	0.9492
		Nitrofurantion	0.9262	0.9278	0.9262	0.9241	0.9658			Nitrofurantion	0.9262	0.9211	0.9262	0.9232	0.9729
		Piperacillin/tazobactam	0.9016	0.8978	0.9016	0.8971	0.9797			Piperacillin/tazobactam	0.8934	0.8892	0.8934	0.891	0.9831
		Tigecycline	0.8689	0.873	0.8689	0.8707	0.9338			Tigecycline	0.8689	0.8649	0.8689	0.8667	0.94
		Trimethoprim/sulfamethoxazole	0.8197	0.7167	0.8958	0.7963	0.893			Trimethoprim/sulfamethoxazole	0.8443	0.7912	0.766	0.8182	0.9128
		MEDIAN	0.918768	0.861209	0.878223	0.867473	0.933127			MEDIAN	0.919514	0.866741	0.861005	0.876964	0.956818

## Sheet: Feature Importance Table
	Group	Antibiotic Name	Attribute importance ranking from largest to smallest
			5	4	3	2	1
	Aminoglycosides	Amikacin	Meropenem (0.055)	2018	Gentamicin (0.031)	Gender	2020
				(0.035)		(0.019)	(0.017)
		Gentamicin	Amikacin	Tigecycline	Wound	2018	Gender
			(0.100)	(-0.020)	(-0.018)	(-0.014)	(-0.013)
	Carbapenems	Ertapenem	Meropenem (0.038)	Cefoxitin	Gender	Urine	2018
				(0.037)	(0.009)	(0.008)	(0.007)
		Imipenem	Ertapenem (0.039)	2023	Fosfomycin (0.020)	2022	Tigecycline
				(0.023)		(0.019)	(0.014)
		Meropenem	Ertapenem (0.105)	Amikacin	Colistin	Cefoxitin	Piperacillin/
				(0.062)	(0.015)	(0.014)	Tazobactam
							(0.014)
	Cephalosporins	Cefazolin	Urine	Cefepime	Cefuroxime axetil	Tigecycline (0.018)	2022
			(0.034)	(0.024)	(0.021)		(0.014)
		Cefepime	Ceftriaxone (0.026)	Amikacin	Tracheal Aspirate	Gentamicin	Urine
				(-0.011)	(-0.009)	(-0.008)	(-0.008)
		Cefixime	Nitrofurantoin (0.011)	Urine	Cefepime	Cefuroxime axetil	Other Departments
				(-0.005)	(-0.004)	(-0.004)	(-0.004)
		Cefoxitin	Ertapenem (0.049)	2017	Gender	2018	Amoxicillin
				(0.009)	(0.008)	(0.008)	/Clavulanic acid
							(0.007)
		Ceftazidime	Amoxicillin	Ceftriaxone	Cefazolin	Cefuroxime axetil	Fosfomycin (0.008)
			/Clavulanic acid	(0.009)	(0.009)	(0.009)
			(0.024)
		Ceftriaxone	Cefepime	Piperacillin/	Ceftazidime	Urine	Gentamicin
			(-0.012)	Tazobactam	(-0.009)	(-0.008)	(-0.005)
				(-0.011)
		Cefuroxime	Cefuroxime axetil	Ceftriaxone	2021	2018	2020
			(0.062)	(0.028)	(0.023)	(0.020)	(0.017)
		Cefuroxime axetil	Cefuroxime (0.165)	Cefixime	Ceftazidime	Gender	Cefepime
				(0.005)	(0.005)	(0.001)	(0.001)
	Fluoroquinolones	Ciprofloxacin	Cefixime	Imipenem	Cefepime	2020	Trimethoprim/
			(0.018)	(0.014)	(0.013)	(0.012)	Sulfamethoxazole
							(0.011)
	Nitrofurans	Nitrofurantoin	Fosfomycin (0.020)	Gender	Imipenem (0.013)	Wound	Child (C&CVS) (0.008)
				(0.015)		(0.010)
	Other	Fosfomycin	Nitrofurantoin	Child (C&CVS)	Tracheal Aspirate	Wound	Adult (C&CVS)
			(0.031)	(-0.008)	(-0.008)	(-0.007)	(-0.006)
	Penicillins and Beta Lactamase Inhibitors	Amoxicillin/	Piperacillin/	Cefazolin	Ceftazidime (0.021)	Cefoxitin	Tigecycline
		Clavulanic acid	Tazobactam (0.140)	(0.069)		(0.012)	(0.010)
		Ampicillin	2022	2017	2023	Gender	Cefuroxime
			(0.007)	(0.007)	(-0.007)	(0.003)	(0.002)
		Piperacillin/	Amoxicillin	Gentamicin	Cefoxitin	Meropenem (0.011)	Ciprofloxacin
		Tazobactam	/Clavulanic acid	(-0.020)	(0.019)		(0.011)
			(0.100)
	Polymyxins	Colistin	Tigecycline (0.024)	Child (C&CVS)	Cefuroxime	Fosfomycin (0.013)	2022
				(-0.015)	(-0.013)		(-0.012)
	Sulfonamides	Trimethoprim/	Gentamicin (0.105)	Ciprofloxacin	Amikacin	Tracheal Aspirate	2021
		Sulfamethoxazole		(0.070)	(0.040)	(-0.002)	(0.002)
	Tetracyclines	Tigecycline	2023	Gentamicin	2022	Colistin	Imipenem
			(0.045)	(0.024)	(0.022)	(0.022)	(0.020)
